# Supplementary material for: Predictive Monitoring of Shake Flask Cultures with Online Estimated Growth Models
Source: Bioengineering (Basel). 2021 Nov 6;8(11):177. doi: 10.3390/bioengineering8110177 (PMC8614854; doi:10.3390/bioengineering8110177)
Supplement: Supplementary file 1 [file bioengineering-08-00177-s001.zip]

Archive with 18 entries (18 files):
- datadesc.csv
- lb250_1_bm.csv
- lb250_1_o2.csv
- lb250_2_bm.csv
- lb250_2_o2.csv
- lb500_1_bm.csv
- lb500_1_o2.csv
- lb500_2_bm.csv
- lb500_2_o2.csv
- README.txt
- tb500_3_bm.csv
- tb500_3_o2.csv
- tb500_4_bm.csv
- tb500_4_o2.csv
- tb500_5_bm.csv
- tb500_5_o2.csv
- tb500_6_bm.csv
- tb500_6_o2.csv
