# Supplementary material for: Predictive Monitoring of Shake Flask Cultures with Online Estimated Growth Models
Source: Bioengineering (Basel). 2021 Nov 6;8(11):177. doi: 10.3390/bioengineering8110177 (PMC8614854; doi:10.3390/bioengineering8110177)
Supplement: Supplementary file 1 [file bioengineering-08-00177-s001.zip › datadesc.csv]

Name	Media	Flask size [ml]	Filling volume [ml]	Shaking rate [rpm]	OD600	Gly [g/l]	BMdur[h]	BMdata	O2dur[h]	O2data
LB-250ml-1	LB	250	40	180	0.109	-	6.3	lb250_1_bm.csv	4.5	lb250_1_o2.csv
LB-250ml-2	LB	250	40	180	0.109	-	6.3	lb250_2_bm.csv	4.5	lb250_2_o2.csv
LB-500ml-1	LB	500	80	200	0.128	-	8	lb500_1_bm.csv	4.5	lb500_1_o2.csv
LB-500ml-2	LB	500	80	200	0.130	-	8	lb500_2_bm.csv	4.5	lb500_2_o2.csv
TB-500ml-1	TB	500	50	200	0.075	5.41	-	-	-	-
TB-500ml-2	TB	500	50	200	0.079	5.48	-	-	-	-
TB-500ml-3	TB	500	50	200	0.074	5.43	10	tb500_3_bm.csv	4.5	tb500_3_o2.csv
TB-500ml-4	TB	500	50	200	0.076	5.45	10	tb500_4_bm.csv	4.5	tb500_4_o2.csv
TB-500ml-5	TB	500	80	200	0.122	5.21	10	tb500_5_bm.csv	4.5	tb500_5_o2.csv
TB-500ml-6	TB	500	80	200	0.116	5.26	10	tb500_6_bm.csv	4.5	tb500_6_o2.csv
