# Supplementary material for: Predictive Monitoring of Shake Flask Cultures with Online Estimated Growth Models
Source: Bioengineering (Basel). 2021 Nov 6;8(11):177. doi: 10.3390/bioengineering8110177 (PMC8614854; doi:10.3390/bioengineering8110177)
Supplement: Supplementary file 1 [file bioengineering-08-00177-s001.zip › lb250_1_bm.csv]

x	y
0.0	-0.074634890161901
0.033411111111110996	-0.138146349945188
0.066838055555556	-0.18878146664238502
0.10027222222222197	-0.20372816379015
0.133690833333333	-0.203494485806446
0.167115833333333	-0.20753000067901603
0.20051944444444394	-0.18960417701220603
0.233962222222222	-0.14811935577631102
0.267388888888889	-0.164746669673406
0.300803888888889	-0.163891836957084
0.33424638888888897	-0.17359055228722098
0.3676833333333329	-0.17299320679473904
0.4011075	-0.15398119208362698
0.43453611111111107	-0.125435215344315
0.46798249999999997	-0.100741166007911
0.5014	-0.1121037578125
0.5348333333333329	-0.08528734827428
0.568274166666667	-0.08266698699295501
0.601699166666667	-0.05739039490409
0.635115	-0.036716546716161
0.668518611111111	-0.064238191667615
0.7019305555555551	-0.014693608635618
0.7353511111111108	-0.009952672033997
0.7687944444444449	-0.01873965901209
0.802219444444444	0.042959822480469
0.8356352777777779	0.05135549459198
0.8690427777777779	0.10235893435291199
0.9024472222222221	0.11284246211333199
0.9358630555555559	0.140674769667996
0.9692713888888891	0.14350895549345002
1.00270111111111	0.20310473393771
1.03613527777778	0.186858920469807
1.06955555555556	0.23286591948983104
1.10297333333333	0.264390790367718
1.13639277777778	0.286681277673691
1.1698213888888898	0.328088989881009
1.20324277777778	0.35250403587873497
1.23667694444445	0.400585892763019
1.27008888888889	0.42700086351347
1.30350194444444	0.43941137412876
1.33691777777778	0.512893600743264
1.37034722222222	0.5476755333153529
1.40378333333333	0.5865550940307429
1.43720194444444	0.634738720364417
1.47062222222222	0.6623695705978199
1.50404277777778	0.6908910925993911
1.53747222222222	0.769147830311008
1.5709019444444499	0.8191530707573779
1.60431777777778	0.846198550507426
1.6377361111111102	0.91793493140973
1.6711511111111101	0.954477743618088
1.7045686111111102	1.0085403350409399
1.73798527777778	1.05496356453857
1.77140555555556	1.1279602726097
1.80481305555556	1.17499874529009
1.8382261111111102	1.21867765760613
1.8716769444444499	1.28335458400802
1.90510194444445	1.33679019431207
1.93853805555556	1.38743670580434
1.9719650000000002	1.43905427034271
2.00539166666667	1.5071957859030602
2.03880277777778	1.5142359013650102
2.07220555555556	1.5317889758690602
2.105665	1.5125317665280198
2.1390861111111104	1.53689164691124
2.1725	1.55724649585449
2.20590388888889	1.54957629091766
2.23932333333333	1.5902482125705
2.27273805555556	1.6790933072599
2.3061638888888902	1.72730000342949
2.33958805555556	1.79086759148464
2.3729872222222204	1.85197681802605
2.40640194444444	1.88290992353394
2.43981666666667	1.9601189281237799
2.4732333333333303	2.00785160238335
2.50665111111111	2.04991097708862
2.5400722222222205	2.07356772876602
2.57349277777778	2.14798325702803
2.60689166666667	2.1922968098356397
2.6403111111111097	2.19303168007743
2.67372055555556	2.25433288113768
2.70715833333333	2.33496115515285
2.74057972222222	2.36863893016231
2.7739991666666697	2.4349372157799505
2.8074122222222204	2.4951320128990897
2.84083444444444	2.53115027647209
2.8742427777777797	2.54373319529338
2.90766944444444	2.62975158020966
2.94112055555556	2.67909802875883
2.97455	2.7302453411178194
3.00797611111111	2.76549433010817
3.0413927777777796	2.81312794560199
3.0748	2.8403293499386604
3.1082158333333303	2.85675257465698
3.1416427777777796	2.9166501910301
3.17504833333333	2.94657763423491
3.20848888888889	2.96168872279205
3.24190944444444	3.02412229719465
3.27533166666667	3.02605833426636
3.30875944444444	3.07408039716179
3.34219166666667	3.09118204154594
3.37561027777778	3.1289898367500095
3.4090222222222204	3.13353628538139
3.44244444444444	3.16959869881584
3.4758538888888904	3.17569079393242
3.5092888888888902	3.22647862074921
3.54270555555556	3.24314111434767
3.57612972222222	3.2460951874804698
3.60955555555556	3.28253600005674
3.6429816666666697	3.32293334222746
3.6764324999999998	3.3172936616748
3.7098527777777797	3.33528647054975
3.7432602777777797	3.37118691852247
3.7766955555555497	3.37644300756645
3.81011583333333	3.39772364582451
3.84354444444444	3.4271702375350803
3.8769824999999996	3.4206468103213297
3.91040388888889	3.4567184462354796
3.94384555555555	3.4651488809622
3.9772797222222205	3.49069958158081
4.01070944444444	3.49790716873466
4.04414277777778	3.5223520510764903
4.07757222222222	3.4970215573455
4.11100666666667	3.5175562238693194
4.14443527777778	3.5451610823336805
4.17786944444444	3.54240765308105
4.21129444444444	3.57070596575615
4.2447241666666695	3.57573557913445
4.27814555555556	3.59490579216797
4.31155194444444	3.57971070633528
4.34496111111111	3.62996381770094
4.3783900000000004	3.60320266550016
4.41181583333333	3.62005647155571
4.44525277777778	3.62920354484694
4.47866944444444	3.62972038359833
4.512134444444441	3.62875587920591
4.545580555555559	3.6288164696286
4.57900277777778	3.6696473593325605
4.61241861111111	3.65762770951796
4.64582694444444	3.68779198576172
4.6792344444444405	3.69033496901237
4.71265833333333	3.68041381059448
4.74608805555556	3.69504028001326
4.77950472222222	3.6968154264356805
4.81292222222222	3.7044853887204
4.84632972222222	3.71665282290031
4.87976305555556	3.7306247367663596
4.913201944444441	3.7275815055468797
4.9466233333333305	3.73523988482588
4.98005194444445	3.74185406571014
5.013472222222219	3.75312757602919
5.04690666666667	3.76766152047661
5.0803575	3.75206775341797
5.11379083333333	3.7480268572039597
5.14720277777778	3.7655292306959303
5.180613055555559	3.7694708319243597
5.214036111111111	3.76476490337065
5.24744916666667	3.7681556387157404
5.280888055555559	3.76144443577528
5.31431027777778	3.77631317765181
5.347719444444441	3.7804409552625797
5.3811491666666695	3.78481116544922
5.414578888888889	3.80026990322554
5.448011111111111	3.7945907275341804
5.481438055555559	3.7907486529320495
5.51486944444444	3.79441172937958
5.54831861111111	3.79271481418427
5.58174083333333	3.79128047597534
5.6151511111111105	3.8024673358641805
5.64856388888889	3.79772360291594
5.68199277777778	3.8004101727511603
5.715418611111111	3.8058031389803904
5.7488483333333305	3.8016967212365
5.78227333333333	3.79987597598265
5.81570666666667	3.80280628584669
5.8491075	3.81286101265251
5.88252222222222	3.81883768888664
5.91593166666667	3.81039765353926
5.94934833333333	3.82094063034599
5.98274833333333	3.8205158077283996
6.016168611111111	3.8219754233947003
6.049575	3.8242533964422405
6.08297333333333	3.82077879284668
6.116376944444441	3.8103935329443197
6.149776944444441	3.8113371351692003
6.18318805555556	3.8279959410243
6.21660944444445	3.8258846710310204
6.250025	3.8260929178585803
6.2834372222222195	3.83067469082573
