# Supplementary material for: Predictive Monitoring of Shake Flask Cultures with Online Estimated Growth Models
Source: Bioengineering (Basel). 2021 Nov 6;8(11):177. doi: 10.3390/bioengineering8110177 (PMC8614854; doi:10.3390/bioengineering8110177)
Supplement: Supplementary file 1 [file bioengineering-08-00177-s001.zip › lb250_1_o2.csv]

x	y
0.0	8.06674298055325
0.033411111111110996	8.27806404437723
0.066838055555556	8.433802835673259
0.10027222222222197	8.54081451307975
0.133690833333333	8.6251706835172
0.167115833333333	8.68750543691647
0.20051944444444394	8.706366594291609
0.233962222222222	8.72208134369575
0.267388888888889	8.72420381960132
0.300803888888889	8.722164030580041
0.33424638888888897	8.732868946452909
0.3676833333333329	8.729964675125629
0.4011075	8.71118483350925
0.43453611111111107	8.700149258528809
0.46798249999999997	8.668924217798942
0.5014	8.66230883267026
0.5348333333333329	8.636437519265291
0.568274166666667	8.60517299420061
0.601699166666667	8.577657847763358
0.635115	8.53132072317378
0.668518611111111	8.47713063104784
0.7019305555555551	8.44820437903358
0.7353511111111108	8.40410117561055
0.7687944444444449	8.36228613302317
0.802219444444444	8.288443667084419
0.8356352777777779	8.24493335474221
0.8690427777777779	8.180044458233679
0.9024472222222221	8.099847624873322
0.9358630555555559	8.01810560891289
0.9692713888888891	7.923493302862821
1.00270111111111	7.84304106847658
1.03613527777778	7.75680313214892
1.06955555555556	7.63917709865391
1.10297333333333	7.53895816417883
1.13639277777778	7.4185063751901295
1.1698213888888898	7.307010141265701
1.20324277777778	7.187956173958959
1.23667694444445	7.069345735107059
1.27008888888889	6.9635848750647495
1.30350194444444	7.02801183970944
1.33691777777778	7.302487744855808
1.37034722222222	7.3057744070050505
1.40378333333333	7.19743194590812
1.43720194444444	6.9667625985872785
1.47062222222222	6.66650266533551
1.50404277777778	6.37574639482338
1.53747222222222	6.31956790910081
1.5709019444444499	6.26776596626601
1.60431777777778	5.999156832779221
1.6377361111111102	6.05218988984249
1.6711511111111101	5.96248258120666
1.7045686111111102	5.674322450693979
1.73798527777778	5.4194354820320605
1.77140555555556	5.2063523667138005
1.80481305555556	5.00609225677947
1.8382261111111102	4.78254685379165
1.8716769444444499	4.51892411381615
1.90510194444445	4.2287797053472405
1.93853805555556	3.91619874277299
1.9719650000000002	3.5869120561654895
2.00539166666667	3.36720849427414
2.03880277777778	3.6010755953355997
2.07220555555556	3.8277792314480292
2.105665	3.8394590613319393
2.1390861111111104	3.93305923731021
2.1725	4.05722514595314
2.20590388888889	4.3782060420743
2.23932333333333	4.645344068308889
2.27273805555556	4.4672459568853
2.3061638888888902	4.0229859677164
2.33958805555556	3.6530020426129495
2.3729872222222204	3.59908133971235
2.40640194444444	3.66976674673423
2.43981666666667	3.5680848738194
2.4732333333333303	3.2933305476901196
2.50665111111111	2.95457454754438
2.5400722222222205	2.6175238252443
2.57349277777778	2.30732869450262
2.60689166666667	2.0836995945184
2.6403111111111097	1.8769273900978198
2.67372055555556	1.72168291942982
2.70715833333333	1.5757422236966698
2.74057972222222	1.4363156789195002
2.7739991666666697	1.31774063693427
2.8074122222222204	1.18846374445049
2.84083444444444	1.12744375972405
2.8742427777777797	1.3333130310663
2.90766944444444	1.47107119822113
2.94112055555556	1.42089804965855
2.97455	1.25634486343978
3.00797611111111	1.05902562858872
3.0413927777777796	0.8448884696969511
3.0748	0.756310698353881
3.1082158333333303	0.7076958619918969
3.1416427777777796	0.6514965504740781
3.17504833333333	0.6253016791006679
3.20848888888889	0.6208570158424409
3.24190944444444	0.606284284248904
3.27533166666667	0.583382335021694
3.30875944444444	0.5771546845353941
3.34219166666667	0.5722752876493349
3.37561027777778	0.564670880281376
3.4090222222222204	0.5549444441694059
3.44244444444444	0.564788556437596
3.4758538888888904	0.550324052423393
3.5092888888888902	0.535819675925558
3.54270555555556	0.563280980036799
3.57612972222222	0.570046933709019
3.60955555555556	0.5578815073784791
3.6429816666666697	0.546551794294827
3.6764324999999998	0.5604188670208881
3.7098527777777797	0.560866438772614
3.7432602777777797	0.553310732301301
3.7766955555555497	0.545508691743357
3.81011583333333	0.555920416809854
3.84354444444444	0.550411941448918
3.8769824999999996	0.53924637548104
3.91040388888889	0.543142119330403
3.94384555555555	0.537963356881571
3.9772797222222205	0.542051626367648
4.01070944444444	0.5495764315110099
4.04414277777778	0.5308190180641701
4.07757222222222	0.535311402447805
4.11100666666667	0.5447322339624571
4.14443527777778	0.539079504045835
4.17786944444444	0.5487201229494769
4.21129444444444	0.544773291322196
4.2447241666666695	0.536374312294777
4.27814555555556	0.5365346731511831
4.31155194444444	0.533328297108966
4.34496111111111	0.534598016941515
4.3783900000000004	0.538404339592377
4.41181583333333	0.536735385862415
4.44525277777778	0.53834055147674
4.47866944444444	0.534765794768603
