# Supplementary material for: Predictive Monitoring of Shake Flask Cultures with Online Estimated Growth Models
Source: Bioengineering (Basel). 2021 Nov 6;8(11):177. doi: 10.3390/bioengineering8110177 (PMC8614854; doi:10.3390/bioengineering8110177)
Supplement: Supplementary file 1 [file bioengineering-08-00177-s001.zip › lb250_2_o2.csv]

x	y
0.0	7.919122405467959
0.033411111111110996	8.12871376489904
0.066838055555556	8.282894253043121
0.10027222222222197	8.4057916429561
0.133690833333333	8.492569631697942
0.167115833333333	8.55075738006132
0.20051944444444394	8.58418824320562
0.233962222222222	8.58835251134963
0.267388888888889	8.59392382490836
0.300803888888889	8.591064849402409
0.33424638888888897	8.613313905985
0.3676833333333329	8.593915599856121
0.4011075	8.584554502450509
0.43453611111111107	8.5788717392957
0.46798249999999997	8.559804255936129
0.5014	8.54109846340665
0.5348333333333329	8.506501668377329
0.568274166666667	8.46777715677201
0.601699166666667	8.45244834413343
0.635115	8.40654523967398
0.668518611111111	8.3638398975314
0.7019305555555551	8.31066875007844
0.7353511111111108	8.2740587840112
0.7687944444444449	8.22160797853913
0.802219444444444	8.168937222754028
0.8356352777777779	8.12518225148909
0.8690427777777779	8.04603904021883
0.9024472222222221	7.981271663862759
0.9358630555555559	7.9034048411166
0.9692713888888891	7.8211634105657595
1.00270111111111	7.722973283967609
1.03613527777778	7.615623719080941
1.06955555555556	7.519494700986671
1.10297333333333	7.4230879853604295
1.13639277777778	7.296434143658341
1.1698213888888898	7.183193739235679
1.20324277777778	7.058462669229679
1.23667694444445	6.95362963390324
1.27008888888889	6.866312366795209
1.30350194444444	6.9845925241283995
1.33691777777778	7.22996767228136
1.37034722222222	7.1891093797252505
1.40378333333333	7.0797129274080906
1.43720194444444	6.83174092858255
1.47062222222222	6.522695368931769
1.50404277777778	6.25674760748186
1.53747222222222	6.2849923539608605
1.5709019444444499	6.150367317689611
1.60431777777778	5.888403190282739
1.6377361111111102	6.00715311700301
1.6711511111111101	5.86625548839491
1.7045686111111102	5.5835233240389694
1.73798527777778	5.339923751034649
1.77140555555556	5.14128909980735
1.80481305555556	4.94452153215844
1.8382261111111102	4.72926457665022
1.8716769444444499	4.46830575886209
1.90510194444445	4.17393044576324
1.93853805555556	3.87770714411696
1.9719650000000002	3.55299208357009
2.00539166666667	3.38557160219568
2.03880277777778	3.6606329873882104
2.07220555555556	3.82743427244971
2.105665	3.7629839341555504
2.1390861111111104	3.8077881114402303
2.1725	3.9259582539511895
2.20590388888889	4.27433087219609
2.23932333333333	4.392677480142071
2.27273805555556	4.16095787230331
2.3061638888888902	3.7999121108111296
2.33958805555556	3.51497937391873
2.3729872222222204	3.53024884656674
2.40640194444444	3.58977832842438
2.43981666666667	3.4481336545507197
2.4732333333333303	3.1646194780813497
2.50665111111111	2.8403465700460897
2.5400722222222205	2.49309782745831
2.57349277777778	2.2133104329130004
2.60689166666667	1.97796682594888
2.6403111111111097	1.77241760558572
2.67372055555556	1.6112078737771
2.70715833333333	1.4424623833597399
2.74057972222222	1.3072230976191401
2.7739991666666697	1.18204950252389
2.8074122222222204	1.0696749261776801
2.84083444444444	1.0294548731949198
2.8742427777777797	1.2529500213754499
2.90766944444444	1.3684683786177199
2.94112055555556	1.3133502979862999
2.97455	1.1633373900659802
3.00797611111111	0.9912670944485429
3.0413927777777796	0.7874939087246869
3.0748	0.685764703829397
3.1082158333333303	0.634588503503163
3.1416427777777796	0.60831580655954
3.17504833333333	0.573968019523286
3.20848888888889	0.557234138262577
3.24190944444444	0.5312099662584349
3.27533166666667	0.523049487140667
3.30875944444444	0.510106780300838
3.34219166666667	0.5132335415176079
3.37561027777778	0.5016065093085611
3.4090222222222204	0.48864271131379294
3.44244444444444	0.500432956544867
3.4758538888888904	0.48115581174072697
3.5092888888888902	0.497938751887477
3.54270555555556	0.502246867226979
3.57612972222222	0.503358678003743
3.60955555555556	0.49500131698373
3.6429816666666697	0.487964378071997
3.6764324999999998	0.503566665623834
3.7098527777777797	0.497443081898136
3.7432602777777797	0.48099333890034596
3.7766955555555497	0.4935992800993111
3.81011583333333	0.48679956022500603
3.84354444444444	0.47283594135860996
3.8769824999999996	0.46862719093758604
3.91040388888889	0.488120619146711
3.94384555555555	0.484122907325126
3.9772797222222205	0.47044670418465906
4.01070944444444	0.481320747770383
4.04414277777778	0.468550430852264
4.07757222222222	0.4790120605887
4.11100666666667	0.487104461043362
4.14443527777778	0.476002624543308
4.17786944444444	0.47060416005805
4.21129444444444	0.461182334235492
4.2447241666666695	0.47343477547246904
4.27814555555556	0.465603718779258
4.31155194444444	0.48021203077764696
4.34496111111111	0.48412636824703104
4.3783900000000004	0.46035521462784407
4.41181583333333	0.485122529340621
4.44525277777778	0.461024917223129
4.47866944444444	0.47857104996908395
