# Supplementary material for: Predictive Monitoring of Shake Flask Cultures with Online Estimated Growth Models
Source: Bioengineering (Basel). 2021 Nov 6;8(11):177. doi: 10.3390/bioengineering8110177 (PMC8614854; doi:10.3390/bioengineering8110177)
Supplement: Supplementary file 1 [file bioengineering-08-00177-s001.zip › lb500_1_bm.csv]

x	y
0.0	0.007674726916112
0.033431388888889	0.008384454956978999
0.066861944444445	-0.009056091142774
0.100308333333333	-0.026529484208537006
0.133737777777778	-0.014396470062108
0.167177777777778	-0.033487968583069995
0.20060722222222196	-0.039308051426441004
0.23404055555555606	0.025150948446231006
0.26746	-0.009652128296281001
0.30087666666666696	0.017813805453384998
0.33431944444444395	-0.016569688900739
0.36776111111111104	-0.018980350909657998
0.40119888888888894	-0.018693951130719
0.434648055555556	0.016774461254578
0.46807111111111105	0.030158527040362003
0.5015091666666671	0.023614522614144
0.5349527777777779	0.024179978966898996
0.568393333333333	0.025582481760388
0.601825833333333	0.040027176772803
0.635252777777778	0.047243307260654996
0.668691666666667	0.015973770499181004
0.7021286111111109	0.031518600120373
0.7355425	0.04401172484342599
0.768976666666667	-0.004638843531877
0.8024063888888892	0.024650230872326
0.835835	0.04417604526290401
0.8692675	0.036482652335124
0.9026924999999999	0.013473859390826
0.9361211111111108	0.059059020627589005
0.9695452777777779	0.072910291820984
1.00297111111111	0.015775322755307
1.03639444444444	0.052408506655712006
1.06981472222222	0.011648618420104999
1.1032461111111103	0.025982275313615
1.13667305555556	0.017357312363709
1.1701063888888898	0.04137084787342
1.20354333333333	0.019320996465415
1.23698333333333	0.052700297081555
1.27041194444444	0.017897606501765
1.30385555555556	0.052613208764838
1.3373	0.051311786077805004
1.3707333333333303	0.047480317357749
1.404175	0.081792009989594
1.4376138888888899	0.042022356083249
1.47104055555556	0.055593186671723
1.5044600000000001	0.08031115391227701
1.5378933333333302	0.057596280335510994
1.57131472222222	0.09296939483451899
1.60473416666667	0.09642405237449499
1.6381711111111101	0.082726165732379
1.6716099999999998	0.10386674724116803
1.7050599999999998	0.13370659831695098
1.73848416666667	0.139869992519845
1.77191388888889	0.15022421392578
1.80533777777778	0.14991524080932098
1.83876277777778	0.16960075551792997
1.8722091666666698	0.18588275194596202
1.90562111111111	0.207685043581767
1.93904527777778	0.19746006424364002
1.9724738888888897	0.231089461889343
2.00591944444444	0.245488732851787
2.03934888888889	0.29241325614664004
2.07277777777778	0.29665040894043
2.10620638888889	0.346186092498779
2.13962777777778	0.36172836147949206
2.1730738888888896	0.39025369490140793
2.20651472222222	0.39742371588147996
2.2399563888888903	0.435050611357265
2.2734072222222204	0.471991030266647
2.3068277777777797	0.492064607695311
2.34026944444444	0.53451561456026
2.3737	0.5552697624298051
2.40713138888889	0.60573526796913
2.44056111111111	0.6252183591956899
2.47400361111111	0.6709167334355121
2.50745	0.6956117759499251
2.540875	0.7342872318072321
2.5743258333333303	0.781112055001812
2.6077722222222204	0.809788907772273
2.6412147222222204	0.8462100962847471
2.67465638888889	0.891859079721898
2.70808777777778	0.910380255942477
2.74153416666667	0.9607062779001891
2.7749786111111097	0.987909167087097
2.80841472222222	1.02135866304888
2.8418425	1.0552691977568
2.87527111111111	1.09631555776573
2.90871388888889	1.12477040747317
2.94214805555556	1.14677208175449
2.9755849999999997	1.17332765270748
3.00901194444444	1.21476775160953
3.0424572222222204	1.26412467616859
3.07590083333333	1.34494666102272
3.1093349999999997	1.3427728535902
3.1427777777777797	1.3968289722526899
3.17618055555555	1.4392720973533601
3.20961388888889	1.4941033971170903
3.2430425	1.5047727272753701
3.276475	1.5610599437780601
3.3099166666666697	1.57679605707939
3.34335	1.6196269400755101
3.37677944444445	1.65682170232422
3.41020444444444	1.7087908908118998
3.44362111111111	1.75090839178276
3.4770627777777796	1.78897893522032
3.5105	1.8632732429626297
3.54392305555556	1.90716892094328
3.57735	1.9555310153343002
3.61077944444445	1.98021312953789
3.64421111111111	2.0483910132835
3.6776452777777795	2.0749130994535
3.71107944444444	2.09036253377007
3.74451	2.16841898849165
3.77795	2.1673223632756797
3.81138055555556	2.20376321895073
3.84481944444444	2.2515380670066603
3.87824805555555	2.29602975935028
3.9116888888888903	2.36306087082245
3.9451313888888904	2.4271702623939304
3.9785666666666697	2.4643446073478503
4.0119925	2.4880753894556804
4.04543777777778	2.50244920926464
4.078877777777779	2.55279765878784
4.1123238888888904	2.61046987919523
4.14574722222222	2.6727504847216803
4.17918777777778	2.70079524845917
4.21262305555555	2.72981443995237
4.24605833333333	2.74304616389143
4.27948694444445	2.8227835628402502
4.3129202777777795	2.8360487174881697
4.3463527777777795	2.8538073472186603
4.37978611111111	2.85805727285126
4.41322027777778	2.9292703709716803
4.44666111111111	2.9496971137403705
4.480103611111111	2.93327300109816
4.51354888888889	2.98910602660942
4.54697777777778	2.99262277544243
4.580411944444441	3.03624451917656
4.61384611111111	3.03340634521711
4.6472711111111105	3.05000243842161
4.68069805555556	3.09117171199949
4.714128611111111	3.13966533912346
4.7475647222222195	3.1199837830251904
4.78099333333333	3.14490642356682
4.814435	3.18472459304619
4.8478738888888895	3.19511851074965
4.8813147222222195	3.2373496469589003
4.91476111111111	3.2234587174792497
4.94818055555556	3.2722617506832896
4.9816155555555595	3.24573245565117
5.01506555555556	3.27929261092499
5.0485127777777805	3.30847974387932
5.081940555555559	3.3630145883483897
5.1153738888888896	3.3436108992567197
5.148802777777781	3.34725351560547
5.18222305555556	3.36122553758451
5.21564722222222	3.3721347007079303
5.24907666666667	3.38410219275648
5.28251472222222	3.38002818395805
5.3159536111111105	3.4187179731086497
5.3965647222222195	3.4456095893435497
5.42998138888889	3.45240514389885
5.46341833333333	3.4693887271679698
5.496861944444441	3.47369075539276
5.53030722222222	3.48041824899872
5.56373611111111	3.5005699859893
5.597156388888889	3.49299581626951
5.63057666666667	3.49632553235405
5.66401	3.4972311519406096
5.69743888888889	3.5104179901123103
5.73087222222222	3.53344045845335
5.764316666666669	3.5470364956823497
5.797730555555559	3.55275740718382
5.83115	3.5684139330407
5.86458777777778	3.56266759042595
5.89801666666667	3.5901885319091
5.9314555555555595	3.58903102039116
5.9648738888888895	3.5964773476390803
5.998302777777781	3.6022758315941603
6.031744444444441	3.60546250590698
6.065186944444441	3.5801687288740296
6.098625	3.65112159416731
6.13205361111111	3.6418309138867198
6.16549166666667	3.6435849459152205
6.1989202777777805	3.6461242835928194
6.232353611111111	3.66416596173918
6.26578694444444	3.65595174369843
6.29921472222222	3.65429281101912
6.33264444444445	3.64982420780867
6.36606555555556	3.6670665424895494
6.399484999999999	3.67175061298454
6.43291388888889	3.66869393430717
6.466339722222219	3.6781278918795604
6.49977777777778	3.67450068786003
6.53320638888889	3.7001730245063595
6.56664722222222	3.6803445832653
6.60007666666667	3.6941911018852003
6.633519444444441	3.7350893615036
6.6669555555555595	3.7274385090808098
6.70036666666667	3.71193800468397
6.7338	3.7128902941802204
6.76724805555556	3.7245642408371
6.800671111111111	3.7136978837248997
6.83410833333333	3.70041534037535
6.867529444444441	3.7173923078429403
6.900957222222219	3.7004070876647206
6.93438222222222	3.7130192200541496
6.96781555555556	3.72691240983208
7.00124055555555	3.7313978811468305
7.03467222222222	3.7267438854212798
7.068098055555559	3.73540797047356
7.101505555555559	3.7257911548571605
7.13493416666667	3.7293840040206896
7.16836277777778	3.73473479469206
7.201792500000001	3.7370469179374504
7.23522583333333	3.7496457528181297
7.26865638888889	3.75180620038788
7.30208416666667	3.73063565783003
7.33551833333333	3.74479614954956
7.3689536111111105	3.76007217645216
7.40239166666667	3.7468351798988198
7.43581555555556	3.75121895836639
7.46923222222222	3.74640906179687
7.50265833333333	3.75490732803938
7.53608888888889	3.75333302644575
7.569519444444441	3.7411354980468796
7.602946111111111	3.75506205185844
7.63638055555556	3.75994394264509
7.66978777777778	3.7444407278317304
7.7032175	3.7572918086718796
7.736629444444441	3.7571207060437
7.770061111111111	3.73466286242401
7.80350833333333	3.7621379108610298
7.83695277777778	3.7656453928495597
7.87039722222222	3.79805434628876
7.90382583333333	3.76135699554565
7.9372472222222195	3.7740809232946604
7.97068333333333	3.76602042043755
