# Supplementary material for: Predictive Monitoring of Shake Flask Cultures with Online Estimated Growth Models
Source: Bioengineering (Basel). 2021 Nov 6;8(11):177. doi: 10.3390/bioengineering8110177 (PMC8614854; doi:10.3390/bioengineering8110177)
Supplement: Supplementary file 1 [file bioengineering-08-00177-s001.zip › lb500_1_o2.csv]

x	y
0.0	7.131893903088169
0.033431388888889	7.28719920270315
0.066861944444445	7.5053058977645595
0.100308333333333	7.68738797170064
0.133737777777778	7.855462558622409
0.167177777777778	7.986989094535041
0.20060722222222196	8.09674897427583
0.23404055555555606	8.208303743221721
0.26746	8.281270531522
0.30087666666666696	8.35704632725735
0.33431944444444395	8.404731944729859
0.36776111111111104	8.45024384141693
0.40119888888888894	8.48709477388621
0.434648055555556	8.52720395956222
0.46807111111111105	8.55045671409162
0.5015091666666671	8.582844532269771
0.5349527777777779	8.60145042126017
0.568393333333333	8.610042619287908
0.601825833333333	8.624727022966152
0.635252777777778	8.616409763275609
0.668691666666667	8.644835365508541
0.7021286111111109	8.62533266557796
0.7355425	8.63012910326081
0.768976666666667	8.63204705214713
0.8024063888888892	8.62270671873058
0.835835	8.61805343346275
0.8692675	8.595335557865678
0.9026924999999999	8.60257402164295
0.9361211111111108	8.58489192997685
0.9695452777777779	8.58313396372268
1.00297111111111	8.549480277159358
1.03639444444444	8.53454018314876
1.06981472222222	8.52791934130799
1.1032461111111103	8.5032744337136
1.13667305555556	8.47547143532526
1.1701063888888898	8.45339474579832
1.20354333333333	8.43286936116719
1.23698333333333	8.40613440790555
1.27041194444444	8.375973119396921
1.30385555555556	8.33544710715247
1.3373	8.31003188653575
1.3707333333333303	8.27795274357096
1.404175	8.22553490550265
1.4376138888888899	8.19645331712887
1.47104055555556	8.155688577883222
1.5044600000000001	8.11202482021165
1.5378933333333302	8.06124248082526
1.57131472222222	8.002712563188458
1.60473416666667	7.956862504627949
1.6381711111111101	7.9089609795972295
1.6716099999999998	7.855320910460679
1.7050599999999998	7.796997474300641
1.73848416666667	7.72846024410457
1.77191388888889	7.682716638929709
1.80533777777778	7.6220958050807
1.83876277777778	7.55129129902122
1.8722091666666698	7.47631167567922
1.90562111111111	7.403665501611509
1.93904527777778	7.330384445496
1.9724738888888897	7.2661358870085495
2.00591944444444	7.23853061618683
2.03934888888889	7.2987911012144595
2.07277777777778	7.38221219034782
2.10620638888889	7.32024927885452
2.13962777777778	7.13159205967666
2.1730738888888896	6.92574059962318
2.20651472222222	6.7390950785404495
2.2399563888888903	6.543559365630689
2.2734072222222204	6.36675856133479
2.3068277777777797	6.195899870711929
2.34026944444444	6.035079153895199
2.3737	5.87473390432837
2.40713138888889	5.709368820642551
2.44056111111111	5.58356727567706
2.47400361111111	5.56610685490521
2.50745	5.568471043839379
2.540875	5.491150425648829
2.5743258333333303	5.33852693081528
2.6077722222222204	5.1531318151896
2.6412147222222204	4.9575595123202
2.67465638888889	4.75415067539622
2.70808777777778	4.55755345177967
2.74153416666667	4.35424149980109
2.7749786111111097	4.157041595215779
2.80841472222222	3.96570593489995
2.8418425	3.78741613246864
2.87527111111111	3.6697880513565204
2.90871388888889	3.58826216854118
2.94214805555556	3.45834660171032
2.9755849999999997	3.18696609535602
3.00901194444444	2.74906596810337
3.0424572222222204	2.2495255595946397
3.07590083333333	1.79967684810176
3.1093349999999997	1.3951574774650302
3.1427777777777797	1.0123134654483499
3.17618055555555	0.665450249229404
3.20961388888889	0.467785065891596
3.2430425	0.39214341275701503
3.276475	0.34364820974506005
3.3099166666666697	0.317990999016894
3.34335	0.301990051038269
3.37677944444445	0.28979269403924196
3.41020444444444	0.273175690695873
3.44362111111111	0.266999131480649
3.4770627777777796	0.25258786734009
3.5105	0.248588645307267
3.54392305555556	0.235089619014961
3.57735	0.230374417025648
3.61077944444445	0.228577625697931
3.64421111111111	0.22633035738277596
3.6776452777777795	0.21954993613878
3.71107944444444	0.216477013539938
3.74451	0.207890455148738
3.77795	0.209692305810327
3.81138055555556	0.208341408003073
3.84481944444444	0.21743580648106997
3.87824805555555	0.21036739675749
3.9116888888888903	0.21094881377375
3.9451313888888904	0.21608021961567
3.9785666666666697	0.2116036683316
4.0119925	0.21163686331379
4.04543777777778	0.21748893611214
4.078877777777779	0.21661719623046202
4.1123238888888904	0.218506270483025
4.14574722222222	0.21120616418344001
4.17918777777778	0.21271849751493002
4.21262305555555	0.21623229387072002
4.24605833333333	0.21340499851567798
4.27948694444445	0.222945450457083
4.3129202777777795	0.21329885814049804
4.3463527777777795	0.21314544234535
4.37978611111111	0.21498326969826
4.41322027777778	0.216916540434903
4.44666111111111	0.21402898912375198
4.480103611111111	0.210454300458359
