# Supplementary material for: Predictive Monitoring of Shake Flask Cultures with Online Estimated Growth Models
Source: Bioengineering (Basel). 2021 Nov 6;8(11):177. doi: 10.3390/bioengineering8110177 (PMC8614854; doi:10.3390/bioengineering8110177)
Supplement: Supplementary file 1 [file bioengineering-08-00177-s001.zip › lb500_2_bm.csv]

x	y
0.0	0.23576470747969003
0.033431388888889	0.208069348306651
0.066861944444445	0.17390539693119597
0.100308333333333	0.161207807946472
0.133737777777778	0.189575335860003
0.167177777777778	0.17636091401003498
0.20060722222222196	0.16768281965851198
0.23404055555555606	0.18300569498853603
0.26746	0.161513322711468
0.30087666666666696	0.16288069663528099
0.33431944444444395	0.16832518227043
0.36776111111111104	0.17477114852417
0.40119888888888894	0.16775973500957
0.434648055555556	0.18277875112944197
0.46807111111111105	0.22390895474729397
0.5015091666666671	0.199721965427302
0.5349527777777779	0.21680367248594298
0.568393333333333	0.198284123264068
0.601825833333333	0.21996494106415598
0.635252777777778	0.18558075402707896
0.668691666666667	0.19317706002159
0.7021286111111109	0.203433966907238
0.7355425	0.203025412362933
0.768976666666667	0.19983714313108802
0.8024063888888892	0.23423829089895398
0.835835	0.192561475120068
0.8692675	0.221749534526907
0.9026924999999999	0.21617158846240603
0.9361211111111108	0.22575498849479703
0.9695452777777779	0.233131589890666
1.00297111111111	0.20493537620624397
1.03639444444444	0.24776731294202697
1.06981472222222	0.215541375918006
1.1032461111111103	0.27101816401841505
1.13667305555556	0.24332827474911303
1.1701063888888898	0.24567889453330102
1.20354333333333	0.24671970696368697
1.23698333333333	0.251869094419669
1.27041194444444	0.26668757631313195
1.30385555555556	0.293822592064952
1.3373	0.27123641162657103
1.3707333333333303	0.293676626499553
1.404175	0.313384119867915
1.4376138888888899	0.28917718471316806
1.47104055555556	0.32044626114790004
1.5044600000000001	0.319428008357562
1.5378933333333302	0.34851264815058797
1.57131472222222	0.330646866517468
1.60473416666667	0.355315018923901
1.6381711111111101	0.35897946485710097
1.6716099999999998	0.37944387378446603
1.7050599999999998	0.4064711417719021
1.73848416666667	0.393885270594777
1.77191388888889	0.43665976331957707
1.80533777777778	0.435145349700249
1.83876277777778	0.466700077250324
1.8722091666666698	0.48178514935059397
1.90562111111111	0.516635948716344
1.93904527777778	0.5268530643332849
1.9724738888888897	0.5507864910950191
2.00591944444444	0.5679184808048199
2.03934888888889	0.5920752453417779
2.07277777777778	0.637280988925095
2.10620638888889	0.6605332332019039
2.13962777777778	0.669391057069092
2.1730738888888896	0.7037606649148901
2.20651472222222	0.746852827554245
2.2399563888888903	0.782606944975734
2.2734072222222204	0.7804919806213191
2.3068277777777797	0.8574021766232299
2.34026944444444	0.8744215683353
2.3737	0.8911677461698722
2.40713138888889	0.920246768101348
2.44056111111111	0.9656911469817929
2.47400361111111	1.01873944977283
2.50745	1.0652707367929
2.540875	1.1080944366405099
2.5743258333333303	1.14735590954319
2.6077722222222204	1.17985052308256
2.6412147222222204	1.2092162615097
2.67465638888889	1.2454192205957
2.70808777777778	1.27972209198831
2.74153416666667	1.34183141075432
2.7749786111111097	1.35867826211822
2.80841472222222	1.39503311451157
2.8418425	1.4328386247275902
2.87527111111111	1.4222082783829701
2.90871388888889	1.4609188735741399
2.94214805555556	1.4915756961292699
2.9755849999999997	1.55738945094069
3.00901194444444	1.5959200182331001
3.0424572222222204	1.6384697105980701
3.07590083333333	1.6592347936129799
3.1093349999999997	1.7102431478849598
3.1427777777777797	1.7584693652873
3.17618055555555	1.80846682996383
3.20961388888889	1.7903343929445201
3.2430425	1.87554887792148
3.276475	1.8847746808798
3.3099166666666697	1.9302087600231201
3.34335	1.94633936893653
3.37677944444445	1.9897730643611002
3.41020444444444	2.0679517448568503
3.44362111111111	2.1087356248242197
3.4770627777777796	2.1348264377925803
3.5105	2.18462031171629
3.54392305555556	2.22641370605421
3.57735	2.29820600291679
3.61077944444445	2.3250364306469
3.64421111111111	2.37857139955635
3.6776452777777795	2.40437820270979
3.71107944444444	2.46390282199677
3.74451	2.4905612934787
3.77795	2.50074940274387
3.81138055555556	2.56650523951475
3.84481944444444	2.55496991669981
3.87824805555555	2.6095991708723303
3.9116888888888903	2.6395668556438396
3.9451313888888904	2.68169167624206
3.9785666666666697	2.7276031103254503
4.0119925	2.79773889966536
4.04543777777778	2.8250894996999705
4.078877777777779	2.8636766195191097
4.1123238888888904	2.91878756497267
4.14574722222222	2.95177581296955
4.17918777777778	3.0226224391106404
4.21262305555555	3.03651727958
4.24605833333333	3.04270623779297
4.27948694444445	3.08751517428589
4.3129202777777795	3.11339996264494
4.3463527777777795	3.1476956881615497
4.37978611111111	3.17347825505974
4.41322027777778	3.18162376734312
4.44666111111111	3.19829553416594
4.480103611111111	3.24474220971891
4.51354888888889	3.25266246339958
4.54697777777778	3.30497490857422
4.580411944444441	3.32228924760206
4.61384611111111	3.32953772839356
4.6472711111111105	3.3698814245300297
4.68069805555556	3.3679389241748
4.714128611111111	3.38116945608856
4.7475647222222195	3.40789457376396
4.78099333333333	3.4191813787047596
4.814435	3.403989240448
4.8478738888888895	3.46438169780571
4.8813147222222195	3.4878234688952596
4.91476111111111	3.51617038626831
4.94818055555556	3.4994930456754907
4.9816155555555595	3.52369423234892
5.01506555555556	3.5468669040489
5.0485127777777805	3.56056047303846
5.081940555555559	3.56192267967522
5.1153738888888896	3.56824029237793
5.148802777777781	3.58708001825712
5.18222305555556	3.60014688566399
5.21564722222222	3.6283228600085495
5.24907666666667	3.6376952355847205
5.28251472222222	3.62526296400993
5.3159536111111105	3.6511625598287796
5.3965647222222195	3.78254898809624
5.42998138888889	3.79394171710014
5.46341833333333	3.80070456945723
5.496861944444441	3.80975355200798
5.53030722222222	3.81844606591856
5.56373611111111	3.8170293786156497
5.597156388888889	3.82828945619804
5.63057666666667	3.82591188909285
5.66401	3.8187064921875
5.69743888888889	3.82971324981499
5.73087222222222	3.83757350421112
5.764316666666669	3.8378232683834796
5.797730555555559	3.85065587884644
5.83115	3.8515097588957996
5.86458777777778	3.8572375615768397
5.89801666666667	3.8647038840770698
5.9314555555555595	3.86925858774244
5.9648738888888895	3.87140609264374
5.998302777777781	3.87921431115675
6.031744444444441	3.87182998082808
6.065186944444441	3.8835825177294905
6.098625	3.8837772501844596
6.13205361111111	3.88586739318474
6.16549166666667	3.89012018188231
6.1989202777777805	3.8882922249688
6.232353611111111	3.8882243767082993
6.26578694444444	3.8906869143505096
6.29921472222222	3.88524433954956
6.33264444444445	3.89278192590483
6.36606555555556	3.89719471971419
6.399484999999999	3.9028300551022297
6.43291388888889	3.89858642490538
6.466339722222219	3.90065575205916
6.49977777777778	3.9022922142660295
6.53320638888889	3.90131308112852
6.56664722222222	3.90006296454008
6.60007666666667	3.8999511966254996
6.633519444444441	3.90834298550995
6.6669555555555595	3.90269248764641
6.70036666666667	3.90787588639458
6.7338	3.9041311248739397
6.76724805555556	3.90783252982481
6.800671111111111	3.9085169085674303
6.83410833333333	3.90979951969536
6.867529444444441	3.9073310280468796
6.900957222222219	3.9100556880847206
6.93438222222222	3.91082094384596
6.96781555555556	3.90847841832573
7.00124055555555	3.91221636486054
7.03467222222222	3.91147442147673
7.068098055555559	3.9115559622645404
7.101505555555559	3.9114617507201404
7.13493416666667	3.9126356475243393
7.16836277777778	3.9093485754089397
7.201792500000001	3.91144194874809
7.23522583333333	3.9130527942877
7.26865638888889	3.91340931250946
7.30208416666667	3.91191364980528
7.33551833333333	3.9134044369261
7.3689536111111105	3.9123950735836805
7.40239166666667	3.91297266126091
7.43581555555556	3.91222563833754
7.46923222222222	3.9117749957019
7.50265833333333	3.91238535706909
7.53608888888889	3.9108612034667796
7.569519444444441	3.9136602958560003
7.602946111111111	3.91309321512138
7.63638055555556	3.90956625115204
7.66978777777778	3.91258718597534
7.7032175	3.91353998373344
7.736629444444441	3.9136246573925
7.770061111111111	3.91238519682495
7.80350833333333	3.91325521138641
7.83695277777778	3.9134531982897998
7.87039722222222	3.9122650061778996
7.90382583333333	3.9135473258395397
7.9372472222222195	3.9135091048857897
7.97068333333333	3.91344585444214
