# Supplementary material for: Predictive Monitoring of Shake Flask Cultures with Online Estimated Growth Models
Source: Bioengineering (Basel). 2021 Nov 6;8(11):177. doi: 10.3390/bioengineering8110177 (PMC8614854; doi:10.3390/bioengineering8110177)
Supplement: Supplementary file 1 [file bioengineering-08-00177-s001.zip › lb500_2_o2.csv]

x	y
0.0	7.09691539938876
0.033431388888889	7.282651500919959
0.066861944444445	7.48480563723398
0.100308333333333	7.66813126610389
0.133737777777778	7.82464593328513
0.167177777777778	7.94807424376374
0.20060722222222196	8.07114912746662
0.23404055555555606	8.16365967599961
0.26746	8.24214720949777
0.30087666666666696	8.30536265071687
0.33431944444444395	8.36654468014646
0.36776111111111104	8.396587495552849
0.40119888888888894	8.454237434385709
0.434648055555556	8.46498521607492
0.46807111111111105	8.48530113090119
0.5015091666666671	8.52011158897261
0.5349527777777779	8.533417141799829
0.568393333333333	8.53962085469362
0.601825833333333	8.556103249736058
0.635252777777778	8.55590259337784
0.668691666666667	8.564245597236681
0.7021286111111109	8.563700628653029
0.7355425	8.5577894679018
0.768976666666667	8.556683913669271
0.8024063888888892	8.55244512280555
0.835835	8.53351716022339
0.8692675	8.5361859736876
0.9026924999999999	8.51632690900837
0.9361211111111108	8.51293471133835
0.9695452777777779	8.48897133894042
1.00297111111111	8.48175551349578
1.03639444444444	8.448107915011809
1.06981472222222	8.44554384128233
1.1032461111111103	8.42470925748462
1.13667305555556	8.41597648834737
1.1701063888888898	8.37575383378425
1.20354333333333	8.3508933630643
1.23698333333333	8.336905800959439
1.27041194444444	8.31095105281812
1.30385555555556	8.27055655134136
1.3373	8.24648178755454
1.3707333333333303	8.22096011638192
1.404175	8.16714553367524
1.4376138888888899	8.139805153248279
1.47104055555556	8.096410967100221
1.5044600000000001	8.0433104709646
1.5378933333333302	8.0016697880352
1.57131472222222	7.956673338102542
1.60473416666667	7.9048595935260195
1.6381711111111101	7.85680458191126
1.6716099999999998	7.81000820684594
1.7050599999999998	7.756556513595259
1.73848416666667	7.695091504664591
1.77191388888889	7.638630715620259
1.80533777777778	7.575877006779519
1.83876277777778	7.51213754803628
1.8722091666666698	7.46018189171148
1.90562111111111	7.385682173902571
1.93904527777778	7.3011111259303
1.9724738888888897	7.24811253350443
2.00591944444444	7.18399359620827
2.03934888888889	7.19264739263749
2.07277777777778	7.28578588406446
2.10620638888889	7.321011987321801
2.13962777777778	7.202918978438741
2.1730738888888896	7.002742004854879
2.20651472222222	6.788274325616309
2.2399563888888903	6.60744184409553
2.2734072222222204	6.42141842649058
2.3068277777777797	6.259248549578711
2.34026944444444	6.0946764138797205
2.3737	5.928997230043679
2.40713138888889	5.78020320393673
2.44056111111111	5.623702055386029
2.47400361111111	5.49205450439594
2.50745	5.45111963968059
2.540875	5.45020903224893
2.5743258333333303	5.3802069817983105
2.6077722222222204	5.23723347146641
2.6412147222222204	5.05967246691469
2.67465638888889	4.85938884106375
2.70808777777778	4.673524127339089
2.74153416666667	4.48045111443192
2.7749786111111097	4.28178281701823
2.80841472222222	4.11387250081055
2.8418425	3.97219739237935
2.87527111111111	3.8996537845972794
2.90871388888889	3.89909547595879
2.94214805555556	3.8127659940632497
2.9755849999999997	3.59516842240184
3.00901194444444	3.2265268499167297
3.0424572222222204	2.76420240492771
3.07590083333333	2.25695685309488
3.1093349999999997	1.8021287534185397
3.1427777777777797	1.4059194840832903
3.17618055555555	1.00660988928931
3.20961388888889	0.694666456392948
3.2430425	0.47997515477478203
3.276475	0.402280784542332
3.3099166666666697	0.349434504744583
3.34335	0.323500813105451
3.37677944444445	0.30039157464576605
3.41020444444444	0.289721868205126
3.44362111111111	0.269348905156219
3.4770627777777796	0.24894029768712897
3.5105	0.24379377455661094
3.54392305555556	0.23712650340342098
3.57735	0.226093850597456
3.61077944444445	0.22294252722014501
3.64421111111111	0.224087207524367
3.6776452777777795	0.21228159093029403
3.71107944444444	0.20208584752028996
3.74451	0.19714397854652502
3.77795	0.19790837418579998
3.81138055555556	0.19949466108739297
3.84481944444444	0.19755708552604898
3.87824805555555	0.22253164709419
3.9116888888888903	0.21559025103676902
3.9451313888888904	0.21494950455310402
3.9785666666666697	0.210404555331003
4.0119925	0.216953174756922
4.04543777777778	0.21693244379338203
4.078877777777779	0.21357349013314
4.1123238888888904	0.213731271849721
4.14574722222222	0.21262776294693703
4.17918777777778	0.21513029084943303
4.21262305555555	0.217947815305127
4.24605833333333	0.21564934408224498
4.27948694444445	0.220916386311356
4.3129202777777795	0.20368094210496598
4.3463527777777795	0.20097982125194996
4.37978611111111	0.21304565029610498
4.41322027777778	0.214102371850875
4.44666111111111	0.21871472242088702
4.480103611111111	0.22224258285645998
