# Supplementary material for: Predictive Monitoring of Shake Flask Cultures with Online Estimated Growth Models
Source: Bioengineering (Basel). 2021 Nov 6;8(11):177. doi: 10.3390/bioengineering8110177 (PMC8614854; doi:10.3390/bioengineering8110177)
Supplement: Supplementary file 1 [file bioengineering-08-00177-s001.zip › README.txt]

This folder contains all data which was used to obtain the results in"Critical Event Prediction for Shake Flask Cultivation by Sequential Importance Sampling of Gompertz and Logistic Growth Models"
by Barbara Pretzner, Rüdiger W. Maschke, Claudia Haiderer, Gernot T. John, Christoph Herwig and Peter Sykacek (C) 2021

File datadesc.csv contains annotation of how the different E. Coli cultures were grown. Files which end on _bm.csv contain culture time and OD 600 measurements to represent how biomass evolves. Files ending on _o2.csv contain culture time and measurements which represent dissolved oxygen.  

To use this data properly we would ask you to first read (and cite) our paper and consult our public GitHub repository (https://github.com/psykacek/pf4grwth) which illustrates how we use this data. If neither resource answers your questions, feel free to contact barbara.pretzner@koerber-pharma.com or peter.sykacek@boku.ac.at.
