# Supplementary material for: Predictive Monitoring of Shake Flask Cultures with Online Estimated Growth Models
Source: Bioengineering (Basel). 2021 Nov 6;8(11):177. doi: 10.3390/bioengineering8110177 (PMC8614854; doi:10.3390/bioengineering8110177)
Supplement: Supplementary file 1 [file bioengineering-08-00177-s001.zip › tb500_3_bm.csv]

x	y
0.0	-0.078072427328416
0.033413055555556	0.11218661677462802
0.06682138888888901	-0.038929945554598
0.10023805555555601	0.145925848106316
0.15856861111111098	0.13692727787708198
0.19200277777777802	0.22421748021678897
0.22544444444444395	0.25899921084975003
0.25886472222222195	0.366767681845645
0.292281388888889	0.245846557841003
0.32569722222222197	0.3662533315203089
0.35912861111111105	0.29406233135650395
0.39253527777777797	0.36591131017138706
0.425975	0.480422167699325
0.4593833333333329	0.7001866482090721
0.49281305555555605	0.535481254781675
0.5262333333333329	0.726931887961271
0.5596480555555561	0.8977712376022221
0.593080555555556	0.9943276054309
0.626500833333333	1.08617240745977
0.6599186111111109	1.30177031469459
0.6933369444444449	1.15537212831322
0.726763055555556	1.34995613671753
0.7601944444444441	1.30612709972988
0.7936286111111109	1.50066753625695
0.82705	1.36577308639669
0.860470277777778	2.19849645796899
0.893883333333333	2.1936719479123203
0.927304722222222	2.54290926895332
0.9607297222222221	2.30180103891594
0.99415	2.3183004913780096
1.02757583333333	2.5778813365715
1.06099638888889	2.6883242164470103
1.09442583333333	2.6918528566512596
1.1278424999999999	2.9759616867963796
1.1612675	2.57594717889725
1.19468055555556	3.1556939753559603
1.22812222222222	3.69564122436719
1.26153416666667	3.7983320618395298
1.29495555555556	4.25991805400829
1.32837972222222	4.41376516757541
1.36180194444444	4.30154622644263
1.39522222222222	4.24322580503692
1.42864166666667	4.7568041684313895
1.46207694444444	4.34387676371733
1.49549638888889	5.283740264166191
1.52893055555556	4.85807893413085
1.56235472222222	5.30329502257824
1.59577222222222	4.57075999788543
1.62920083333333	5.46157002899924
1.66262222222222	5.08598578783688
1.6960425	5.511599945662001
1.7294825	5.096013665062929
1.7628991666666698	5.5888596987182595
1.79631305555556	5.436175871380611
1.82976111111111	5.48437741816375
1.86317694444444	5.52428903052778
1.89662777777778	5.42290736052341
1.9300563888888898	5.9117240206467
1.96347777777778	6.8843388753424
1.99691472222222	5.46997273029208
2.03035194444444	5.3585864519660005
2.0637675	6.116694568169921
2.09718527777778	6.96740790087766
2.1305925	6.9857632804119
2.16402694444444	7.33494282274956
2.1974424999999997	6.7593743148510095
2.2308936111111097	6.448205145415501
2.26431944444444	7.586688885551139
2.29774444444444	7.274447301214289
2.33116861111111	7.531818871620599
2.36460472222222	7.843831399626921
2.39802305555556	8.19227704417107
2.4314424999999997	8.625457491894041
2.46486305555556	7.79027946367917
2.49828805555555	7.845913003166009
2.53170361111111	8.543383671875
2.56511944444444	9.21820303999875
2.59854805555555	8.54645573410339
2.63196583333333	8.04871764189792
2.6654075	8.86256597906768
2.6988527777777795	9.10272149236511
2.7322758333333304	9.337583125707821
2.7657	8.82399442880096
2.7991241666666697	8.60534708223728
2.83256194444444	10.1163709270035
2.86601666666667	9.14353655726867
2.89945361111111	9.63349806498288
2.9328575	10.2614980034999
2.9663	9.97279009060046
2.99973694444444	10.5396790742364
3.0331508333333304	10.761895732860598
3.0665722222222205	10.5854213416863
3.1000175	10.6217762537485
3.13345	10.1387028133569
3.1669091666666698	9.034287134920948
3.2003425	10.5017684229292
3.2337686111111097	11.310726084373501
3.26720194444444	9.63255856371136
3.30062416666667	10.6302352503684
3.33403694444444	11.291097643287499
3.36747138888889	9.72642634282117
3.40088694444444	10.731116538378
3.43431583333333	11.039801375372901
3.46775083333333	11.412198880482302
3.5011777777777797	11.599549389663999
3.53461944444444	11.2444955190502
3.56804361111111	12.129548859992198
3.60145555555555	12.3847193913173
3.63488416666667	13.271303925478199
3.6683047222222203	13.25327296398
3.7017380555555497	13.060077547403901
3.73515833333333	11.587469372677601
3.7685916666666697	12.2126331105283
3.8020074999999998	13.422825002724302
3.83542416666667	13.7390856422261
3.86884916666667	11.995351977889399
3.90226111111111	14.258184428589802
3.93569083333333	12.595508813713801
3.96913611111111	13.974184864526901
4.00253416666667	11.9058815432798
4.03596388888889	12.4564665443735
4.06938333333333	13.356072459864599
4.1028175000000005	14.0321071854512
4.13625638888889	14.9951446031638
4.16969722222222	13.776360752148399
4.20314527777778	15.0942229931636
4.23658972222222	14.2659290772417
4.27002027777778	13.7184478268739
4.3034675	14.2537164549553
4.33689916666667	15.567816582495
4.3703591666666695	14.8698970126387
4.403777777777781	15.305042625060599
4.43721111111111	15.201982593112199
4.47063972222222	14.6312134633159
4.504056388888889	14.6606697065308
4.53748694444444	14.1653159091455
4.57090916666667	13.404673258006301
4.60432694444445	14.159122633397999
4.637761111111111	15.6774850125855
4.67120916666667	15.4872709618369
4.70463888888889	14.290927200562699
4.738064722222219	16.9184302703672
4.77148694444444	14.6937755855165
4.8049305555555595	14.8579017859199
4.83837777777778	15.733436470263698
4.87181305555556	16.096285595605302
4.90524166666667	17.1770667308534
4.938676944444441	16.303297273192598
4.97210194444444	17.078404836718303
5.00553416666667	15.890833583047801
5.03895916666667	15.5139389584301
5.072381388888889	16.542986475060502
5.1058277777777805	17.7558533395
5.13924916666667	17.4280638627072
5.17266388888889	17.9413647281011
5.20610277777778	16.7235422443676
5.23953694444444	16.849463457739102
5.27296666666667	18.1349106438364
5.30638416666667	17.8271699135788
5.33982583333333	19.485081558099502
5.37326472222222	19.3823292185678
5.40668527777778	18.4434262360643
5.44013527777778	18.935473325253398
5.47355916666667	17.9860764831172
5.5069824999999994	19.9992923076219
5.5403825	17.5060470956346
5.57382138888889	19.274757846704
5.60723333333333	18.004787098452603
5.6406555555555595	19.1660231142284
5.6740825	19.083424448394002
5.70752416666667	19.643475304279303
5.74094166666667	19.425887195237802
5.77435472222222	20.4527452474364
5.80778805555556	19.637368294450397
5.841188888888889	21.081709296875
5.8746047222222195	19.777834385013602
5.908028611111111	20.6457623361557
5.94144083333333	18.9118376654097
5.9748805555555595	21.3341181957329
6.00829722222222	21.5155136583672
6.04172027777778	21.0885537737888
6.07513611111111	19.8061952813105
6.108561944444441	20.069418401009603
6.14199083333333	19.7540935839551
6.17541111111111	20.708461348826198
6.20883611111111	19.9335349970984
6.24225194444445	20.6685417151063
6.27566944444445	22.3965937575705
6.3090952777777805	21.445519198213802
6.34251861111111	20.920129415344
6.375957499999999	23.451400737656197
6.40937777777778	20.8347332349922
6.44281111111111	21.8838684192234
6.47627138888889	22.347161721875
6.5096925	22.4901354550293
6.5431241666666695	22.1872290713237
6.57654916666667	21.3782671629872
6.609977777777781	21.735239168201197
6.64338972222222	21.2459923350778
6.6768075	21.2268988776843
6.71023694444445	22.536408348790303
6.743655555555559	21.082885342
6.77707694444445	22.8211346605073
6.81049638888889	22.819000907558497
6.84392972222222	20.0319214522392
6.87735916666667	21.678482940156
6.91078416666667	20.3984983214569
6.944217500000001	23.662196691220604
6.9776425	20.4968004116699
7.011071388888889	24.0579608982808
7.04449638888889	21.847544902178697
7.07792138888889	23.125298951444996
7.11135	21.3260347412187
7.1447963888888895	23.8435636051323
7.17823888888889	23.446014771630697
7.211663888888889	22.171497703533202
7.24508888888889	22.7697129282518
7.27850833333333	23.7531441151093
7.311938888888889	23.1559482723657
7.3453638888888895	22.887815515862798
7.37878888888889	23.1365406543993
7.41223888888889	21.6962317373418
7.44567138888889	24.1678534676636
7.47910638888889	22.421979726929198
7.5125091666666695	23.993212970658103
7.545942500000001	23.901913649183502
7.579363055555559	22.246657706558103
7.6128	22.6519604567038
7.64623805555556	23.6957579685536
7.67965361111111	22.610877531718604
7.713096388888889	23.025067769384602
7.746520277777781	23.2912253027946
7.779955555555559	23.404038064937
7.81337416666667	23.026312579780804
7.8468047222222195	22.076562408589396
7.8802341666666695	23.8043247680858
7.91366583333333	25.3237865513237
7.9471222222222195	23.5777283386323
7.980536944444441	23.4680579343672
8.01395916666667	24.425513815609303
8.04736111111111	23.1963637694406
8.08077972222222	24.3981028921284
8.11421944444444	22.6014655803602
8.14763611111111	23.4440842245605
8.18104638888889	22.885750264931502
8.2144675	23.486184128579
8.24788972222222	22.9733292181678
8.28132972222222	23.548974322251897
8.31475	24.615497309267504
8.34817027777778	23.6346893555
8.38159527777778	23.834561445244002
8.41501666666667	22.5326003601649
8.4484425	22.797033370354498
8.48187416666667	24.3631679330663
8.51529916666667	24.052922466572102
8.548710277777781	23.120879893359298
8.58213138888889	23.9776405654725
8.61555194444444	23.6873097449677
8.649002777777781	22.822251293455896
8.682443611111111	24.0564066745918
8.71587777777778	23.784543122448696
8.749303611111111	24.401042218748003
8.78272416666667	23.034830531655103
8.816169444444439	23.518816308530802
8.849603611111108	24.8313035002495
8.883027777777778	23.839644246497897
8.916446388888891	25.3522109599022
8.949861944444448	22.9032022818544
8.983306388888892	23.671998815451197
9.01672222222222	25.184218557553603
9.05014638888889	23.3682630755341
9.083585277777779	22.3369156383745
9.11701305555556	22.6289644052528
9.15043055555556	22.1677485821325
9.18384527777778	23.571013713907398
9.217278611111109	23.69533955
9.25071027777778	24.5120724272188
9.28414527777778	23.956437978036
9.31756472222222	24.0385361174995
9.35099805555556	23.833417280076198
9.38442972222222	24.0983976923798
9.41786388888889	23.714062049919896
9.451280555555561	22.396149995991202
9.48470555555556	25.917116928319803
9.518131388888891	24.513319209875004
9.55154916666667	23.9846783685137
9.584972222222222	24.0456818519628
9.618396388888891	25.069786038134602
9.65186388888889	24.4887585695894
9.685318611111109	23.725291904422697
9.71874083333333	24.9716019204344
9.752152777777779	25.1029725941112
9.78548694444444	23.7414812377886
9.8189075	24.3540090328651
9.85232305555556	25.168361627780104
9.88574527777778	24.795629644155103
9.919152777777779	25.858025574647304
9.95259083333333	23.735490799956498
9.98603333333333	25.106783167476102
