# Supplementary material for: Predictive Monitoring of Shake Flask Cultures with Online Estimated Growth Models
Source: Bioengineering (Basel). 2021 Nov 6;8(11):177. doi: 10.3390/bioengineering8110177 (PMC8614854; doi:10.3390/bioengineering8110177)
Supplement: Supplementary file 1 [file bioengineering-08-00177-s001.zip › tb500_4_bm.csv]

x	y
0.033413055555556	0.629903058528828
0.06682138888888901	0.340312622111002
0.10023805555555601	0.6029494936073001
0.15856861111111098	0.5560035735005389
0.19200277777777802	0.399016174302625
0.22544444444444395	0.599498774067394
0.25886472222222195	0.713153094064593
0.292281388888889	0.287149652302776
0.32569722222222197	0.279347969222751
0.35912861111111105	0.566387540445304
0.39253527777777797	0.572224358557335
0.425975	0.200597331584526
0.4593833333333329	0.534735666614044
0.49281305555555605	0.266437393833387
0.5262333333333329	0.328475542982089
0.5596480555555561	0.428476996974131
0.593080555555556	0.38094413071162
0.626500833333333	0.46786206883989095
0.6599186111111109	0.428771374260395
0.6933369444444449	0.387064174828899
0.726763055555556	0.41836741289519896
0.7601944444444441	0.40699451234618395
0.7936286111111109	0.14547327158735998
0.82705	0.212764047562957
0.860470277777778	0.16860189798171302
0.893883333333333	0.254290798262489
0.927304722222222	0.030452302759608998
0.9607297222222221	0.25845968458371
0.99415	0.25284885041122
1.02757583333333	0.166215625469047
1.06099638888889	0.226948892409393
1.09442583333333	0.39321675516557597
1.1278424999999999	0.320235491398703
1.1612675	0.071046819705448
1.19468055555556	0.40816930873208596
1.22812222222222	0.227164267051649
1.26153416666667	0.19735931671357101
1.29495555555556	0.210538548729157
1.32837972222222	0.135335174893617
1.36180194444444	0.096700409409988
1.39522222222222	0.19930426727654302
1.42864166666667	0.24947622530319002
1.46207694444444	0.271431657096038
1.49549638888889	0.10222665839171599
1.52893055555556	0.361231892705082
1.56235472222222	0.481821579543082
1.59577222222222	0.24671127971872303
1.62920083333333	0.271177199134397
1.66262222222222	0.36200867407346704
1.6960425	0.43831108754284703
1.7294825	0.349966301724836
1.7628991666666698	0.302382718057867
1.79631305555556	0.333362858232991
1.82976111111111	0.29625676647715604
1.86317694444444	0.34391885087461704
1.89662777777778	0.42029052524465205
1.9300563888888898	0.23138644383052498
1.96347777777778	0.185518592237617
1.99691472222222	0.250750403621345
2.03035194444444	0.3417111357545611
2.0637675	0.6176791144409921
2.09718527777778	0.628652046167266
2.1305925	0.502481040340839
2.16402694444444	0.61893921149683
2.1974424999999997	0.44033559347122103
2.2308936111111097	0.62776010809738
2.26431944444444	0.6435481098387871
2.29774444444444	0.6547836351852429
2.33116861111111	0.757968813670038
2.36460472222222	0.744541356046188
2.39802305555556	0.7296487518542281
2.4314424999999997	0.7454899568948521
2.46486305555556	0.846230200616447
2.49828805555555	0.7997279181641189
2.53170361111111	0.9611234954641039
2.56511944444444	0.915302142921703
2.59854805555555	0.9792001860278241
2.63196583333333	1.16191101072656
2.6654075	1.3070619484161299
2.6988527777777795	1.1579398635094098
2.7322758333333304	1.44001994502113
2.7657	1.52696620905029
2.7991241666666697	1.53559276380611
2.83256194444444	1.46732012792137
2.86601666666667	1.50103855514133
2.89945361111111	1.74028800060264
2.9328575	1.67404836953329
2.9663	1.9362517834582298
2.99973694444444	2.05904102161512
3.0331508333333304	2.13310969495654
3.0665722222222205	2.11605538503587
3.1000175	2.3091295556989304
3.13345	2.60736240810275
3.1669091666666698	2.5865682231099703
3.2003425	2.4500624395
3.2337686111111097	2.59914753679156
3.26720194444444	3.05137799309692
3.30062416666667	2.90564652546826
3.33403694444444	3.63993253573605
3.36747138888889	3.22403086414474
3.40088694444444	3.66342366950512
3.43431583333333	3.4964205474264802
3.46775083333333	4.254612029525569
3.5011777777777797	4.15518164542937
3.53461944444444	3.3923518079284
3.56804361111111	4.17960631121249
3.60145555555555	3.77544102239456
3.63488416666667	4.568909192231679
3.6683047222222203	4.427758112050401
3.7017380555555497	4.699198298995349
3.73515833333333	4.497646162335339
3.7685916666666697	4.348469435911991
3.8020074999999998	4.61657633546447
3.83542416666667	5.3894672110542
3.86884916666667	5.24734077002007
3.90226111111111	5.14011527149896
3.93569083333333	4.919537797688929
3.96913611111111	5.9113778091415705
4.00253416666667	4.98985392028045
4.03596388888889	5.411053867670129
4.06938333333333	5.8120477364553205
4.1028175000000005	4.91951209693432
4.13625638888889	5.16310877639987
4.16969722222222	6.101210291910031
4.20314527777778	6.01365951542477
4.23658972222222	6.54592495662025
4.27002027777778	6.703669214129761
4.3034675	6.74564827674533
4.33689916666667	6.708662790297169
4.3703591666666695	6.70826954689172
4.403777777777781	7.55907293305469
4.43721111111111	6.74160767835925
4.47063972222222	7.2260300281126
4.504056388888889	6.72386985645126
4.53748694444444	7.04176805248242
4.57090916666667	6.8160331011543
4.60432694444445	6.708309726257321
4.637761111111111	7.4014922102168
4.67120916666667	7.3030141698042
4.70463888888889	7.46932793847607
4.738064722222219	7.2247760036543
4.77148694444444	8.34124545546838
4.8049305555555595	8.0748883417553
4.83837777777778	7.7836766539207805
4.87181305555556	7.9577791421088895
4.90524166666667	6.86911573727859
4.938676944444441	8.30631843971099
4.97210194444444	7.406813449282651
5.00553416666667	8.698755614372491
5.03895916666667	8.487724891357349
5.072381388888889	8.34417406109592
5.1058277777777805	8.2233669430542
5.13924916666667	7.864126234978
5.17266388888889	7.84326326246472
5.20610277777778	8.47201306808688
5.23953694444444	8.73860571453948
5.27296666666667	9.9127105487793
5.30638416666667	8.36920748342969
5.33982583333333	9.982000590578
5.37326472222222	9.72298372620847
5.40668527777778	8.825747117578091
5.44013527777778	9.43463343655224
5.47355916666667	9.15244142762683
5.5069824999999994	9.43016363335326
5.5403825	10.070377582
5.57382138888889	9.973487983541679
5.60723333333333	10.422519786535
5.6406555555555595	9.50061482383605
5.6740825	8.701800632304009
5.70752416666667	11.7325552733261
5.74094166666667	10.5005624296387
5.77435472222222	10.070221439196098
5.80778805555556	11.994144065035998
5.841188888888889	10.994375139838601
5.8746047222222195	10.424758448994
5.908028611111111	10.7400618430713
5.94144083333333	11.140766092770699
5.9748805555555595	11.0653480408746
6.00829722222222	11.3076057124841
6.04172027777778	11.3284563839989
6.07513611111111	11.581941355604998
6.108561944444441	10.625713693679698
6.14199083333333	10.545984043133698
6.17541111111111	11.4042625915078
6.20883611111111	13.279507328334802
6.24225194444445	12.133735246554599
6.27566944444445	11.506443389681099
6.3090952777777805	13.550400806198699
6.34251861111111	12.366037279569301
6.375957499999999	13.783963899761698
6.40937777777778	11.544433249360099
6.44281111111111	12.1742344730389
6.47627138888889	12.8341965575119
6.5096925	11.701415034022501
6.5431241666666695	14.1243221122261
6.57654916666667	14.109610318759598
6.609977777777781	12.9579647989663
6.64338972222222	13.383976854844901
6.6768075	13.3772068506201
6.71023694444445	13.630772424353001
6.743655555555559	14.297525760353698
6.77707694444445	14.6609161192131
6.81049638888889	12.668896013429698
6.84392972222222	14.47422647603
6.87735916666667	13.6166178813993
6.91078416666667	15.9271409212847
6.944217500000001	12.9102089363783
6.9776425	14.0709084391835
7.011071388888889	14.3658696009813
7.04449638888889	14.4305606457678
7.07792138888889	16.1120314966387
7.11135	15.1455018550866
7.1447963888888895	15.7011931534106
7.17823888888889	16.4348749321728
7.211663888888889	16.1273676864433
7.24508888888889	14.8858759730127
7.27850833333333	15.8783599778368
7.311938888888889	16.5359685387831
7.3453638888888895	15.143026351315301
7.37878888888889	17.532834310358602
7.41223888888889	15.809216331912598
7.44567138888889	16.6654456546726
7.47910638888889	16.4612006738501
7.5125091666666695	19.3204916220007
7.545942500000001	15.876691814843301
7.579363055555559	17.1648836587536
7.6128	18.866049839890103
7.64623805555556	17.5069867071342
7.67965361111111	16.1761663069275
7.713096388888889	16.8819030069917
7.746520277777781	18.9116861555551
7.779955555555559	18.160610924038
7.81337416666667	17.024398364960803
7.8468047222222195	20.0366848743016
7.8802341666666695	19.3836125086128
7.91366583333333	18.7148962420847
7.9471222222222195	18.9464632660487
7.980536944444441	18.578321858930398
8.01395916666667	18.1149944009688
8.04736111111111	17.994064588875002
8.08077972222222	19.674905936440197
8.11421944444444	18.6887143781579
8.14763611111111	20.208699452402197
8.18104638888889	21.1714733191991
8.2144675	20.7024020298149
8.24788972222222	19.136235138034397
8.28132972222222	20.3862434555116
8.31475	20.846862025485198
8.34817027777778	19.4361474751161
8.38159527777778	19.8059535511128
8.41501666666667	18.4240883189922
8.4484425	20.3536246895503
8.48187416666667	20.5118408015373
8.51529916666667	20.592473220654302
8.548710277777781	20.3283457820503
8.58213138888889	20.0079879079481
8.61555194444444	19.5837314589355
8.649002777777781	19.8238096140721
8.682443611111111	20.1517536123262
8.71587777777778	21.4997675859657
8.749303611111111	19.9362213572912
8.78272416666667	19.494695568357397
8.816169444444439	21.6774063706855
8.849603611111108	21.3836038191356
8.883027777777778	22.430480187811398
8.916446388888891	20.8262256901135
8.949861944444448	20.1104500021797
8.983306388888892	20.610143594235197
9.01672222222222	20.996024306735602
9.05014638888889	19.0463856507715
9.083585277777779	21.227001126843298
9.11701305555556	22.9360775939043
9.15043055555556	21.8169567905266
9.18384527777778	19.886011162292398
9.217278611111109	21.1086285742729
9.25071027777778	20.252812282425698
9.28414527777778	18.9098577560547
9.31756472222222	22.4694030416011
9.35099805555556	20.8059448793159
9.38442972222222	22.516512928320196
9.41786388888889	21.210238135078
9.451280555555561	22.926183488775603
9.48470555555556	20.016714569454997
9.518131388888891	22.053262516743104
9.55154916666667	21.2816492076543
9.584972222222222	21.7244549803047
9.618396388888891	23.5801577134071
9.65186388888889	22.932613581591802
9.685318611111109	19.8541640133046
9.71874083333333	21.747685796424303
9.752152777777779	20.8353219697153
9.78548694444444	21.0524625563327
9.8189075	21.385984649951197
9.85232305555556	23.183921054123303
9.88574527777778	20.7225546680735
9.919152777777779	21.6522957409965
9.95259083333333	21.1095645203789
9.98603333333333	22.182918749994002
