# Supplementary material for: Predictive Monitoring of Shake Flask Cultures with Online Estimated Growth Models
Source: Bioengineering (Basel). 2021 Nov 6;8(11):177. doi: 10.3390/bioengineering8110177 (PMC8614854; doi:10.3390/bioengineering8110177)
Supplement: Supplementary file 1 [file bioengineering-08-00177-s001.zip › tb500_5_bm.csv]

x	y
0.0	0.154709363257138
0.033413055555556	0.282882435208439
0.06682138888888901	0.21411237669831001
0.10023805555555601	0.234778449976074
0.15856861111111098	0.111438402629945
0.19200277777777802	0.09286218694514801
0.22544444444444395	0.066147298752571
0.25886472222222195	0.12803487473008698
0.292281388888889	0.108135839580869
0.32569722222222197	0.10173420050147802
0.35912861111111105	0.1482203818645
0.39253527777777797	-0.008966393723174999
0.425975	0.182473133339633
0.4593833333333329	0.12718146207345501
0.49281305555555605	0.130258907774406
0.5262333333333329	0.152316523704692
0.5596480555555561	0.162333455146675
0.593080555555556	0.183844735327637
0.626500833333333	0.295495611508607
0.6599186111111109	0.155743785357604
0.6933369444444449	0.12687887685375202
0.726763055555556	0.10360189254055001
0.7601944444444441	0.007999640631636
0.7936286111111109	0.127364026733188
0.82705	0.09960661457155802
0.860470277777778	0.14995883456062
0.893883333333333	0.091373405648015
0.927304722222222	0.096464928932732
0.9607297222222221	-0.0036321506331490005
0.99415	0.066232870730152
1.02757583333333	0.036903452235954
1.06099638888889	0.129423274878365
1.09442583333333	0.114532582053711
1.1278424999999999	0.088629521782684
1.1612675	0.095493893535843
1.19468055555556	0.10097609115581499
1.22812222222222	0.09670243039384802
1.26153416666667	0.140044537172186
1.29495555555556	0.010235656757723
1.32837972222222	0.05559456025255901
1.36180194444444	0.10842595630601101
1.39522222222222	0.28867188754753104
1.42864166666667	0.10385724323805001
1.46207694444444	0.033986620119452
1.49549638888889	0.160310915826511
1.52893055555556	0.17883154337934698
1.56235472222222	0.15722556963011902
1.59577222222222	0.228632487237501
1.62920083333333	0.10901488178072599
1.66262222222222	0.208641769298747
1.6960425	0.190193753177318
1.7294825	0.209056573565352
1.7628991666666698	0.254594559364684
1.79631305555556	0.21335083774655
1.82976111111111	0.21373908393570104
1.86317694444444	0.298547115848143
1.89662777777778	0.333466618119843
1.9300563888888898	0.327939455099957
1.96347777777778	0.32119808808044004
1.99691472222222	0.436880494099428
2.03035194444444	0.387610504445173
2.0637675	0.48318969381318605
2.09718527777778	0.48363635720014503
2.1305925	0.529867657048743
2.16402694444444	0.6181400400837479
2.1974424999999997	0.632047397177288
2.2308936111111097	0.6224039634176249
2.26431944444444	0.6493742206930521
2.29774444444444	0.808129167307615
2.33116861111111	0.8100173195465559
2.36460472222222	0.922310280198095
2.39802305555556	0.976081327196104
2.4314424999999997	1.07040182933439
2.46486305555556	1.09596376289811
2.49828805555555	1.17053951440946
2.53170361111111	1.22839496549242
2.56511944444444	1.32918087734103
2.59854805555555	1.3794321242368102
2.63196583333333	1.5074453744001999
2.6654075	1.5020634993018
2.6988527777777795	1.58741622087817
2.7322758333333304	1.75350145818845
2.7657	1.96453587601816
2.7991241666666697	1.9443875256981498
2.83256194444444	2.14266909882643
2.86601666666667	2.24666046734863
2.89945361111111	2.4294651238609104
2.9328575	2.45058535279249
2.9663	2.7138748762996805
2.99973694444444	2.7833969069427402
3.0331508333333304	3.06482428561669
3.0665722222222205	3.0199494103584303
3.1000175	3.32417453582844
3.13345	3.48887507408582
3.1669091666666698	3.61681431556225
3.2003425	3.80263776551776
3.2337686111111097	4.0501040575798
3.26720194444444	4.07664990433972
3.30062416666667	4.29491550122009
3.33403694444444	4.44431688630492
3.36747138888889	4.72570769028857
3.40088694444444	4.8924346845197695
3.43431583333333	5.10631866794109
3.46775083333333	5.1958995631532
3.5011777777777797	5.40741189565032
3.53461944444444	5.736874499114459
3.56804361111111	5.683121173035881
3.60145555555555	6.226623726730349
3.63488416666667	6.22451837544482
3.6683047222222203	6.3736182107421895
3.7017380555555497	6.56618446273117
3.73515833333333	6.857037082969481
3.7685916666666697	6.744404065214571
3.8020074999999998	7.306231737544791
3.83542416666667	7.39290111961785
3.86884916666667	7.28756175875095
3.90226111111111	7.405208983057831
3.93569083333333	7.54780402804742
3.96913611111111	7.789404566318329
4.00253416666667	7.8465808351562405
4.03596388888889	7.873858080929691
4.06938333333333	7.82720611712609
4.1028175000000005	8.10502261412692
4.13625638888889	8.030906662119019
4.16969722222222	8.146505504950559
4.20314527777778	8.79481360274219
4.23658972222222	8.92170815611316
4.27002027777778	8.90497057775632
4.3034675	8.975646834564019
4.33689916666667	8.72601510329968
4.3703591666666695	9.456985783742189
4.403777777777781	9.52966892557458
4.43721111111111	9.378008162707241
4.47063972222222	10.096836903648
4.504056388888889	9.65268114965301
4.53748694444444	9.753868563219939
4.57090916666667	9.98420030328759
4.60432694444445	10.1471728936415
4.637761111111111	10.1517456962705
4.67120916666667	10.827111688661198
4.70463888888889	10.3819634618661
4.738064722222219	10.6701734443882
4.77148694444444	11.183341049679699
4.8049305555555595	11.114348752574198
4.83837777777778	10.918617762542
4.87181305555556	11.383301193741401
4.90524166666667	11.366343150668301
4.938676944444441	11.4624816037115
4.97210194444444	11.604500243933
5.00553416666667	11.7723628679233
5.03895916666667	12.2605190820074
5.072381388888889	11.95791369523
5.1058277777777805	12.370145803615301
5.13924916666667	12.1565099520593
5.17266388888889	12.7093137214438
5.20610277777778	12.146060519225301
5.23953694444444	12.8759056586699
5.27296666666667	12.8093484142068
5.30638416666667	12.871810458875
5.33982583333333	12.8180129299696
5.37326472222222	13.224779199999999
5.40668527777778	13.2562356590712
5.44013527777778	13.546645406004801
5.47355916666667	13.4421339728996
5.5069824999999994	13.4677719711865
5.5403825	13.495085894949
5.57382138888889	14.015617556327
5.60723333333333	14.338838162450099
5.6406555555555595	14.2726682861952
5.6740825	14.6000459045135
5.70752416666667	14.2270915980918
5.74094166666667	14.702382895124499
5.77435472222222	15.0731551463887
5.80778805555556	15.185978141765599
5.841188888888889	14.875903514956999
5.8746047222222195	15.2883958378757
5.908028611111111	15.528679231322
5.94144083333333	15.265231731015101
5.9748805555555595	15.228918558715698
6.00829722222222	15.8535671580547
6.04172027777778	15.728010621326199
6.07513611111111	14.9612430977104
6.108561944444441	15.864925079440301
6.14199083333333	15.9418847701385
6.17541111111111	15.6467276162188
6.20883611111111	16.0239508561708
6.24225194444445	16.5198544184852
6.27566944444445	16.7840410893544
6.3090952777777805	16.7736742372157
6.34251861111111	16.695138190232402
6.375957499999999	16.6213427294276
6.40937777777778	16.8534106240586
6.44281111111111	16.9823874601387
6.47627138888889	17.5290526239208
6.5096925	17.157913905120097
6.5431241666666695	16.9863808076141
6.57654916666667	17.734266616354898
6.609977777777781	17.776900542470397
6.64338972222222	17.9850417225096
6.6768075	17.553473198923303
6.71023694444445	18.141436531426198
6.743655555555559	17.6489068189812
6.77707694444445	18.1342995193511
6.81049638888889	17.797279998934396
6.84392972222222	18.5784943202382
6.87735916666667	18.7776323276855
6.91078416666667	18.337316029077602
6.944217500000001	18.193147975573698
6.9776425	18.3940356662841
7.011071388888889	18.439033889549698
7.04449638888889	18.6549635842216
7.07792138888889	18.3582797218933
7.11135	18.6706055448418
7.1447963888888895	18.865336977652603
7.17823888888889	19.0978063149956
7.211663888888889	19.0008282965605
7.24508888888889	19.6190913811005
7.27850833333333	19.1594298047998
7.311938888888889	20.068223882122
7.3453638888888895	19.867214139769303
7.37878888888889	20.032820939632302
7.41223888888889	19.866919728722397
7.44567138888889	20.7462767264804
7.47910638888889	20.2192732139745
7.5125091666666695	20.7252926235057
7.545942500000001	21.1367353087707
7.579363055555559	20.5949546808495
7.6128	20.9609065456884
7.64623805555556	21.4142572582602
7.67965361111111	21.0479198264951
7.713096388888889	21.2012964476776
7.746520277777781	21.4393879519507
7.779955555555559	21.680028231044897
7.81337416666667	21.196602705857398
7.8468047222222195	21.8202363374424
7.8802341666666695	22.029501104072104
7.91366583333333	22.295123701326197
7.9471222222222195	22.3879482183348
7.980536944444441	22.7325537962793
8.01395916666667	22.4167804309983
8.04736111111111	21.530094182067103
8.08077972222222	22.413894937137602
8.11421944444444	22.275613823263697
8.14763611111111	22.1499629760468
8.18104638888889	22.4293574844813
8.2144675	22.2221360428124
8.24788972222222	22.621509551493897
8.28132972222222	22.8926902571172
8.31475	23.1253614104138
8.34817027777778	22.5709992720155
8.38159527777778	23.2823148202637
8.41501666666667	22.402515022091798
8.4484425	21.7458963875
8.48187416666667	23.4582794327422
8.51529916666667	23.111509554875003
8.548710277777781	23.4049769725803
8.58213138888889	23.8952357265137
8.61555194444444	23.532489102999897
8.649002777777781	23.3770596595695
8.682443611111111	23.432073249315902
8.71587777777778	23.213991160151895
8.749303611111111	23.4439897334387
8.78272416666667	23.872950761675302
8.816169444444439	23.999342835542496
8.849603611111108	24.101394620757297
8.883027777777778	23.829630842968804
8.916446388888891	24.098011972351102
8.949861944444448	23.9685336573456
8.983306388888892	24.4116656608856
9.01672222222222	23.9749835104481
9.05014638888889	23.7240565472222
9.083585277777779	24.2702905337187
9.11701305555556	24.381565117175303
9.15043055555556	24.1984694072187
9.18384527777778	24.133250164794898
9.217278611111109	24.5067375964355
9.25071027777778	23.9708743070073
9.28414527777778	24.5287957550737
9.31756472222222	24.680213591845604
9.35099805555556	25.0389656552422
9.38442972222222	24.682572800619003
9.41786388888889	24.693757314683104
9.451280555555561	25.042510287419898
9.48470555555556	24.372194835331502
9.518131388888891	24.5866879346284
9.55154916666667	24.6934815539735
9.584972222222222	24.924422436764498
9.618396388888891	24.4744920999687
9.65186388888889	25.0344833994725
9.685318611111109	24.927964125620605
9.71874083333333	25.019142181722497
9.752152777777779	25.231347480507303
9.78548694444444	24.888054568081497
9.8189075	25.040460454871898
9.85232305555556	24.544251552636197
9.88574527777778	25.108039516137598
9.919152777777779	24.952236297531098
9.95259083333333	24.7552029519969
9.98603333333333	24.957221596679602
