# Supplementary material for: Predictive Monitoring of Shake Flask Cultures with Online Estimated Growth Models
Source: Bioengineering (Basel). 2021 Nov 6;8(11):177. doi: 10.3390/bioengineering8110177 (PMC8614854; doi:10.3390/bioengineering8110177)
Supplement: Supplementary file 1 [file bioengineering-08-00177-s001.zip › tb500_6_bm.csv]

x	y
0.0	1.0419459870324101
0.033413055555556	1.09460392695896
0.06682138888888901	1.2289470764408799
0.10023805555555601	-0.5542
0.15856861111111098	0.764683567492885
0.19200277777777802	0.732791591566277
0.22544444444444395	0.732320999204728
0.25886472222222195	0.730834491160509
0.292281388888889	0.688151114990021
0.32569722222222197	0.7195576560775071
0.35912861111111105	0.74181401022918
0.39253527777777797	0.7269575152223728
0.425975	0.625803719769279
0.4593833333333329	0.778267289837303
0.49281305555555605	0.7901415019176941
0.5262333333333329	0.7005231338195729
0.5596480555555561	0.69410020250994
0.593080555555556	0.752436032627998
0.626500833333333	0.7023031530781538
0.6599186111111109	0.63535585326469
0.6933369444444449	0.6664907427499219
0.726763055555556	0.6779927878586001
0.7601944444444441	0.614431089092712
0.7936286111111109	0.6679877007445899
0.82705	0.661228477761131
0.860470277777778	0.691547128677948
0.893883333333333	0.593393134559131
0.927304722222222	0.5993928179811441
0.9607297222222221	0.6561505425793149
0.99415	0.7680113365995981
1.02757583333333	0.633279556520231
1.06099638888889	0.739106399433095
1.09442583333333	0.635571117386597
1.1278424999999999	0.652459884163878
1.1612675	0.8898311270206278
1.19468055555556	0.634373865551727
1.22812222222222	0.682565952542961
1.26153416666667	0.7517110761019049
1.29495555555556	0.758301799454246
1.32837972222222	0.663407442154579
1.36180194444444	0.715063115026825
1.39522222222222	0.7448588654895172
1.42864166666667	0.7314114796438751
1.46207694444444	0.7697980725311508
1.49549638888889	0.798226120449054
1.52893055555556	0.7700473775031279
1.56235472222222	0.792676645260101
1.59577222222222	0.767938585440628
1.62920083333333	0.8424170183080749
1.66262222222222	0.7994928178186491
1.6960425	0.80498996628992
1.7294825	0.8799000354808021
1.7628991666666698	0.9694171101535
1.79631305555556	0.885251603770256
1.82976111111111	0.9226512344138871
1.86317694444444	0.9902188543737109
1.89662777777778	0.8051701196941831
1.9300563888888898	1.01637142635909
1.96347777777778	1.01269368258459
1.99691472222222	1.0570865435557801
2.03035194444444	1.1216970980831298
2.0637675	1.1792906946155401
2.09718527777778	1.1399840929770901
2.1305925	1.20715818386121
2.16402694444444	1.2528455785289299
2.1974424999999997	1.3370487705718
2.2308936111111097	1.32316762250212
2.26431944444444	1.3943905825599
2.29774444444444	1.49696735670699
2.33116861111111	1.5150295351649299
2.36460472222222	1.59089379426476
2.39802305555556	1.73464628374248
2.4314424999999997	1.81332541375656
2.46486305555556	1.82932692206525
2.49828805555555	1.81815766301889
2.53170361111111	1.96035565876462
2.56511944444444	1.95006222945672
2.59854805555555	2.08750966639856
2.63196583333333	2.2162187905449198
2.6654075	2.33698636526318
2.6988527777777795	2.365616764447
2.7322758333333304	2.56363353383517
2.7657	2.66757178239607
2.7991241666666697	2.75906948780745
2.83256194444444	2.91820006781151
2.86601666666667	3.10700764832071
2.89945361111111	3.2017077979182704
2.9328575	3.27818849500732
2.9663	3.57208580837277
2.99973694444444	3.6014655470089
3.0331508333333304	3.78130866109466
3.0665722222222205	3.85023827300955
3.1000175	3.92193371258713
3.13345	4.19824501136285
3.1669091666666698	4.4121532943119
3.2003425	4.43872955431043
3.2337686111111097	4.5985803849450395
3.26720194444444	4.799611370358821
3.30062416666667	4.92404036564039
3.33403694444444	5.18361529701805
3.36747138888889	5.337142111453691
3.40088694444444	5.85686090007629
3.43431583333333	5.961406215823519
3.46775083333333	6.28163003115167
3.5011777777777797	6.28578644627341
3.53461944444444	6.5725903144201
3.56804361111111	6.70646561619357
3.60145555555555	6.71992401340156
3.63488416666667	7.07285793336205
3.6683047222222203	7.2846428055422905
3.7017380555555497	7.4433269566391305
3.73515833333333	7.816063263138549
3.7685916666666697	8.18889755205612
3.8020074999999998	7.921198238511231
3.83542416666667	8.71607259339328
3.86884916666667	8.31119219681786
3.90226111111111	8.63412951087475
3.93569083333333	9.0787003082507
3.96913611111111	8.67846176308776
4.00253416666667	8.95357920548816
4.03596388888889	8.975558819793429
4.06938333333333	8.752475353698731
4.1028175000000005	9.44563733665378
4.13625638888889	9.64547971591748
4.16969722222222	9.55536041332492
4.20314527777778	10.599331609073198
4.23658972222222	9.62511825720798
4.27002027777778	9.74901590169799
4.3034675	10.006379297635501
4.33689916666667	9.97935085793918
4.3703591666666695	10.286570758148802
4.403777777777781	11.152791261198098
4.43721111111111	10.8380368302723
4.47063972222222	11.1049869503086
4.504056388888889	11.216762558
4.53748694444444	11.050959892251
4.57090916666667	11.396118280669999
4.60432694444445	11.544577308705401
4.637761111111111	11.3962932588796
4.67120916666667	11.507638343759698
4.70463888888889	11.2127292073669
4.738064722222219	12.301851091498401
4.77148694444444	12.204391206375899
4.8049305555555595	11.9003116618254
4.83837777777778	12.570835607833901
4.87181305555556	12.475423310100998
4.90524166666667	12.675250594392299
4.938676944444441	13.025368590190899
4.97210194444444	13.156205620205
5.00553416666667	12.665183699467699
5.03895916666667	13.1110291082815
5.072381388888889	13.34009195
5.1058277777777805	13.276031094183303
5.13924916666667	13.264725785613802
5.17266388888889	13.4588187579708
5.20610277777778	13.5671332537998
5.23953694444444	13.9051536796562
5.27296666666667	14.2001037884618
5.30638416666667	13.8226981060534
5.33982583333333	13.744188021960401
5.37326472222222	14.5223349065818
5.40668527777778	14.1134666379512
5.44013527777778	14.783667035579601
5.47355916666667	15.182985068310499
5.5069824999999994	14.622126513669901
5.5403825	15.1769846875
5.57382138888889	14.8170912907128
5.60723333333333	15.261963313187401
5.6406555555555595	14.9032356388266
5.6740825	15.339236705736198
5.70752416666667	15.526851620177501
5.74094166666667	15.5953756065588
5.77435472222222	15.675401333544901
5.80778805555556	15.7450003550012
5.841188888888889	15.4165988693799
5.8746047222222195	15.6786604380625
5.908028611111111	16.5721741065449
5.94144083333333	16.8798688670659
5.9748805555555595	16.3085016767382
6.00829722222222	17.3473973754077
6.04172027777778	16.5583338965077
6.07513611111111	16.7445813549743
6.108561944444441	17.1005074101987
6.14199083333333	16.7578096307343
6.17541111111111	16.7919074953733
6.20883611111111	17.120424146278
6.24225194444445	17.210036870385498
6.27566944444445	17.7927308458221
6.3090952777777805	18.3462985755881
6.34251861111111	17.9298772888672
6.375957499999999	17.9471434092573
6.40937777777778	18.1048332932365
6.44281111111111	18.6961772892527
6.47627138888889	18.5351357690308
6.5096925	18.594894504138697
6.5431241666666695	18.574499045247897
6.57654916666667	18.655127994110103
6.609977777777781	18.9644235264043
6.64338972222222	18.819683648355
6.6768075	19.124118311478
6.71023694444445	18.9533755324462
6.743655555555559	19.4781392259687
6.77707694444445	19.096622430623
6.81049638888889	19.0493463378026
6.84392972222222	19.1922726697069
6.87735916666667	19.547872104187
6.91078416666667	19.622808358480302
6.944217500000001	19.2559022085137
6.9776425	18.9101535115692
7.011071388888889	20.2423236755576
7.04449638888889	19.694176635035397
7.07792138888889	20.364387539563
7.11135	20.0994412397949
7.1447963888888895	20.0369422327422
7.17823888888889	21.662977563875
7.211663888888889	20.879805041323102
7.24508888888889	21.2767914283159
7.27850833333333	20.1975278389253
7.311938888888889	21.4032031766989
7.3453638888888895	21.399468705504102
7.37878888888889	22.3966629808801
7.41223888888889	22.680892429089397
7.44567138888889	21.716157377997998
7.47910638888889	22.9461856361198
7.5125091666666695	22.7384738293567
7.545942500000001	22.063274761198503
7.579363055555559	22.985547233211797
7.6128	23.615562169448104
7.64623805555556	22.7764232829315
7.67965361111111	22.547006878
7.713096388888889	23.7847690267303
7.746520277777781	23.5026421237183
7.779955555555559	23.675728499540895
7.81337416666667	23.123147132558497
7.8468047222222195	23.582960234725498
7.8802341666666695	23.316929222392996
7.91366583333333	23.2477492862424
7.9471222222222195	24.2493447180145
7.980536944444441	23.761369901242197
8.01395916666667	23.6963474529058
8.04736111111111	24.432351083429698
8.08077972222222	24.9982606029022
8.11421944444444	24.461286569432502
8.14763611111111	24.618894058133698
8.18104638888889	25.1926066155243
8.2144675	24.637146439075998
8.24788972222222	24.7098848586151
8.28132972222222	24.9896124251167
8.31475	24.4647093234589
8.34817027777778	25.330669952593304
8.38159527777778	24.730152348327604
8.41501666666667	24.637930724007695
8.4484425	24.7848396550347
8.48187416666667	24.8338727047188
8.51529916666667	25.262521278632303
8.548710277777781	24.8368093436797
8.58213138888889	25.8013711497222
8.61555194444444	25.5329577818047
8.649002777777781	25.5693954107378
8.682443611111111	25.4299204314354
8.71587777777778	25.8635654958745
8.749303611111111	25.262876349804696
8.78272416666667	25.9316831447118
8.816169444444439	25.6216615684722
8.849603611111108	25.8290054841395
8.883027777777778	26.0444414826362
8.916446388888891	26.2126605230293
8.949861944444448	25.886263295117196
8.983306388888892	26.352602818407103
9.01672222222222	26.313902722880698
9.05014638888889	25.995224649890105
9.083585277777779	26.2330785202168
9.11701305555556	26.126468037122898
9.15043055555556	26.499188831921398
9.18384527777778	26.4986319688768
9.217278611111109	26.208620474276902
9.25071027777778	26.271828983874997
9.28414527777778	26.5353997553173
9.31756472222222	26.0492251057655
9.35099805555556	26.541744141518997
9.38442972222222	26.5777975439043
9.41786388888889	26.6364852753418
9.451280555555561	26.8957886229003
9.48470555555556	26.4566756291362
9.518131388888891	27.4063167804384
9.55154916666667	27.129283821929196
9.584972222222222	26.529723749804695
9.618396388888891	27.224818986279303
9.65186388888889	26.5941748054169
9.685318611111109	27.3590200559276
9.71874083333333	27.3358624960815
9.752152777777779	26.8212255722187
9.78548694444444	26.9814540704589
9.8189075	27.3055096727104
9.85232305555556	27.061155542492198
9.88574527777778	27.132785299982398
9.919152777777779	27.4717336702772
9.95259083333333	27.352945290857395
9.98603333333333	26.919618876571196
