# Supplementary material for: Predictive Monitoring of Shake Flask Cultures with Online Estimated Growth Models
Source: Bioengineering (Basel). 2021 Nov 6;8(11):177. doi: 10.3390/bioengineering8110177 (PMC8614854; doi:10.3390/bioengineering8110177)
Supplement: Supplementary file 1 [file bioengineering-08-00177-s001.zip › tb500_6_o2.csv]

x	y
0.0	9.37637601267869
0.033413055555556	9.60959784715818
0.06682138888888901	9.76259733683449
0.10023805555555601	9.87760222808822
0.15856861111111098	10.0270644371856
0.19200277777777802	10.1013061594221
0.22544444444444395	10.1428033170688
0.25886472222222195	10.1666253846117
0.292281388888889	10.162180304561899
0.32569722222222197	10.1819639180915
0.35912861111111105	10.1765294644904
0.39253527777777797	10.1872562985308
0.425975	10.1722412332522
0.4593833333333329	10.1701891391114
0.49281305555555605	10.152076124397599
0.5262333333333329	10.142910438806801
0.5596480555555561	10.124218437028699
0.593080555555556	10.1061562153168
0.626500833333333	10.1002902233402
0.6599186111111109	10.0820297213888
0.6933369444444449	10.0527513286012
0.726763055555556	10.044102455481
0.7601944444444441	10.0214835154283
0.7936286111111109	9.995537097550578
0.82705	9.96922749448353
0.860470277777778	9.93809882426886
0.893883333333333	9.92770664210696
0.927304722222222	9.878734159244619
0.9607297222222221	9.84347117153954
0.99415	9.81494524465772
1.02757583333333	9.77009135754977
1.06099638888889	9.75261518920747
1.09442583333333	9.68498595534467
1.1278424999999999	9.650476930869441
1.1612675	9.58714193104807
1.19468055555556	9.533952545189061
1.22812222222222	9.46191402435244
1.26153416666667	9.40539654772678
1.29495555555556	9.328357336247521
1.32837972222222	9.25508690839903
1.36180194444444	9.16548693899391
1.39522222222222	9.078741426269241
1.42864166666667	8.99785298380326
1.46207694444444	8.899456841325492
1.49549638888889	8.80619051368716
1.52893055555556	8.699449803499139
1.56235472222222	8.5599121895389
1.59577222222222	8.44219986514701
1.62920083333333	8.29853977031655
1.66262222222222	8.15848059643379
1.6960425	7.97477826327452
1.7294825	7.82854474212476
1.7628991666666698	7.657847124253429
1.79631305555556	7.4734680956433905
1.82976111111111	7.282512033700729
1.86317694444444	7.06639386299381
1.89662777777778	6.8548908740428205
1.9300563888888898	6.646155902993411
1.96347777777778	6.431434048519949
1.99691472222222	6.358009728031429
2.03035194444444	6.3056987854847
2.0637675	6.17344307318534
2.09718527777778	5.9542375456373
2.1305925	5.6072176014360995
2.16402694444444	5.336586016132499
2.1974424999999997	5.27339269962072
2.2308936111111097	4.96715088117039
2.26431944444444	4.54249103263978
2.29774444444444	4.148033116673551
2.33116861111111	3.92819232733354
2.36460472222222	3.6772869868452505
2.39802305555556	3.8198167481502
2.4314424999999997	4.250818442539961
2.46486305555556	3.86244211387366
2.49828805555555	3.63226603347861
2.53170361111111	3.60842957091471
2.56511944444444	3.2573188541047697
2.59854805555555	2.8804167639538303
2.63196583333333	2.47224012129452
2.6654075	2.03474800381725
2.6988527777777795	1.6460954227029099
2.7322758333333304	1.20130921948787
2.7657	0.722025371133707
2.7991241666666697	0.39886196828401604
2.83256194444444	0.29552856860506405
2.86601666666667	0.239677367420727
2.89945361111111	0.20892590694761298
2.9328575	0.19077731136227
2.9663	0.166046081719219
2.99973694444444	0.14685920888370402
3.0331508333333304	0.121197969587173
3.0665722222222205	0.10169785730851999
3.1000175	0.0873862115949843
3.13345	0.081805285632858
3.1669091666666698	0.0777652943216561
3.2003425	0.07319152227352521
3.2337686111111097	0.0672282919963885
3.26720194444444	0.06353676903047131
3.30062416666667	0.06232021204201601
3.33403694444444	0.057566310099797104
3.36747138888889	0.05632853874181949
3.40088694444444	0.05701765868418339
3.43431583333333	0.0531631973955722
3.46775083333333	0.0529110777114183
3.5011777777777797	0.051400224802878
3.53461944444444	0.0493983835517839
3.56804361111111	0.050486014003021704
3.60145555555555	0.048722719182552596
3.63488416666667	0.0478991540413581
3.6683047222222203	0.0470029024119749
3.7017380555555497	0.046500562068763504
3.73515833333333	0.0474601541562409
3.7685916666666697	0.04553338854909579
3.8020074999999998	0.04430053088554221
3.83542416666667	0.045136083016436394
3.86884916666667	0.0443903180876447
3.90226111111111	0.0441548632536055
3.93569083333333	0.044640349561195294
3.96913611111111	0.043583580421715604
4.00253416666667	0.042924921748621
4.03596388888889	0.044748884954863795
4.06938333333333	0.0440551169731209
4.1028175000000005	0.0441030470526073
4.13625638888889	0.04437764990223421
4.16969722222222	0.044115823547077
4.20314527777778	0.0430994522236832
4.23658972222222	0.04273988981118979
4.27002027777778	0.04339388428338271
4.3034675	0.0434280895313701
4.33689916666667	0.04476454070176229
4.3703591666666695	0.04358139488382871
4.403777777777781	0.0447399471003899
4.43721111111111	0.042918294934053206
4.47063972222222	0.044045659145293806
